# Supplementary material for: Plasma membrane H+‐ATPase activation increases global transcript levels and promotes the shoot growth of light‐grown Arabidopsis seedlings
Source: Plant J. 2025 Feb 7;121(3):e70034. doi: 10.1111/tpj.70034 (PMC11804978; doi:10.1111/tpj.70034)
Supplement: Supplementary file 1 — Dataset S1. Differentially expressed genes in Fc‐A‐ or low pH‐treated seedling shoot. [file TPJ-121-0-s002.xlsx]

## Sheet: Differentially expressed gene
Reference_ID	MapMan_Name	MapMan_description	foldchange_Fc-A	FDR_adj.P_Fc-A	foldchange_lowpH	FDR_adj.P_lowpH
AT1G59870	transport.ABC transporters and multidrug resistance systems	'Symbols: PEN3, PDR8, ATPDR8 | PEN3 (PENETRATION 3); ATPase, coupled to transmembrane movement of substances / cadmium ion transmembrane transporter | chr1:22034506-22040038 FORWARD'	2.18961	0	1.06699	5.31575e-266
AT1G77760	N-metabolism.nitrate metabolism.NR	'Symbols: NIA1, GNR1, NR1 | NIA1 (NITRATE REDUCTASE 1); nitrate reductase | chr1:29235803-29239445 REVERSE'	-3.53015	0	1.69824	0
AT2G41105			1.93562	0
AT4G09030	cell wall.cell wall proteins.AGPs.AGP	'Symbols: AGP10, ATAGP10 | AGP10 (ARABINOGALACTAN PROTEIN 10) | chr4:5792207-5792790 FORWARD'	4.55895	0
AT4G25810	cell wall.modification	'Symbols: XTR6, XTH23 | XTR6 (XYLOGLUCAN ENDOTRANSGLYCOSYLASE 6); hydrolase, acting on glycosyl bonds / hydrolase, hydrolyzing O-glycosyl compounds / xyloglucan:xyloglucosyl transferase | chr4:13128643-13129884 FORWARD'	5.77163	0	2.27251	6.17667e-72
AT4G30280	cell wall.modification	'Symbols: ATXTH18, XTH18 | XTH18 (XYLOGLUCAN ENDOTRANSGLUCOSYLASE/HYDROLASE 18); hydrolase, acting on glycosyl bonds / hydrolase, hydrolyzing O-glycosyl compounds / xyloglucan:xyloglucosyl transferase | chr4:14825808-14827047 REVERSE'	5.86507	0	3.41895	1.48635e-270
AT4G08950	signalling.in sugar and nutrient physiology	'Symbols: EXO | EXO (EXORDIUM) | chr4:5740297-5741524 FORWARD'	2.94644	0	1.08343	7.22706e-46
AT4G37450	cell wall.cell wall proteins.AGPs.AGP	'Symbols: AGP18, ATAGP18 | AGP18 (ARABINOGALACTAN PROTEIN 18) | chr4:17605758-17606755 REVERSE'	5.49953	1.23063e-300	3.1003	1.49276e-76
AT1G35140	signalling.in sugar and nutrient physiology	'Symbols: PHI-1, EXL7 | PHI-1 (PHOSPHATE-INDUCED 1) | chr1:12851997-12853128 FORWARD'	4.00943	4.55905e-281	1.06879	5.01909e-22
AT4G21680	transport.peptides and oligopeptides	'proton-dependent oligopeptide transport (POT) family protein | chr4:11517353-11519765 REVERSE'	4.85369	4.37692e-277
AT2G32210	not assigned.unknown	'unknown protein | chr2:13677986-13678830 FORWARD'	5.41162	2.00045e-260	3.40304	3.70555e-68
AT5G66920	misc.oxidases - copper, flavone etc	'Symbols: sks17 | sks17 (SKU5 Similar 17); copper ion binding / oxidoreductase | chr5:26722823-26725626 FORWARD'	3.79787	3.68009e-244	1.03934	4.90451e-10
AT5G05170	cell wall.cellulose synthesis.cellulose synthase	'Symbols: CESA3, IXR1, ATCESA3, ATH-B, CEV1 | CEV1 (CONSTITUTIVE EXPRESSION OF VSP 1); cellulose synthase/ transferase, transferring glycosyl groups | chr5:1530174-1535414 REVERSE'	1.23248	4.31364e-242
AT3G50060	RNA.regulation of transcription.MYB domain transcription factor family	'Symbols: MYB77 | MYB77; DNA binding / transcription factor | chr3:18557970-18559106 REVERSE'	3.51588	1.35286e-240
AT2G35930	RNA.regulation of transcription.PHOR1	'Symbols: PUB23 | PUB23 (PLANT U-BOX 23); ubiquitin-protein ligase | chr2:15082855-15084473 REVERSE'	4.71401	1.69279e-238	1.0313	1.34284e-08
AT3G52310	transport.ABC transporters and multidrug resistance systems	'ABC transporter family protein | chr3:19399378-19402953 FORWARD'	6.50316	1.86807e-236
AT2G19620	not assigned.no ontology	'Ndr family protein | chr2:8485991-8488720 REVERSE'	4.77495	2.65968e-234	1.80066	3.91683e-15
AT4G36010	stress.biotic	'pathogenesis-related thaumatin family protein | chr4:17039192-17041141 REVERSE'	4.03669	2.98899e-221	2.4096	5.03865e-59
AT1G56060	not assigned.unknown	'unknown protein | chr1:20966528-20967144 REVERSE'	5.90584	1.14993e-220	2.79537	4.49747e-27
AT1G61340	development.unspecified	'F-box family protein | chr1:22628265-22630009 FORWARD'	5.18248	4.49585e-217	1.67667	9.33653e-18
AT4G38420	misc.oxidases - copper, flavone etc	'Symbols: sks9 | sks9 (SKU5 Similar 9); copper ion binding / oxidoreductase | chr4:17982774-17985372 FORWARD'	5.23375	6.59718e-211	5.14842	4.55404e-205
AT1G08630	amino acid metabolism.degradation.serine-glycine-cysteine group.glycine	'Symbols: THA1 | THA1 (Threonine Aldolase 1); aldehyde-lyase/ threonine aldolase | chr1:2743761-2746939 REVERSE'	1.30435	4.14539e-209
AT1G64980	not assigned.unknown	'unknown protein | chr1:24137517-24139276 REVERSE'	3.34061	4.78702e-208	1.30685	1.16218e-20
AT1G72790	not assigned.no ontology.hydroxyproline rich proteins	'hydroxyproline-rich glycoprotein family protein | chr1:27394747-27396799 FORWARD'	3.17925	1.12603e-207
AT2G35935			4.6327	5.32743e-206
AT4G14370	stress.biotic.PR-proteins	'phosphoinositide binding | chr4:8279641-8283263 REVERSE'	4.23261	8.0295e-204	1.0054	1.17471e-06
AT1G76650	signalling.calcium	'Symbols: CML38 | calcium-binding EF hand family protein | chr1:28766750-28767517 REVERSE'	3.4173	1.73569e-200	1.66814	5.68157e-36
AT5G59820	RNA.regulation of transcription.C2H2 zinc finger family	'Symbols: RHL41, ZAT12 | RHL41 (RESPONSIVE TO HIGH LIGHT 41); nucleic acid binding / transcription factor/ zinc ion binding | chr5:24102972-24103787 FORWARD'	4.02644	3.64984e-198	1.20211	1.40178e-11
AT3G17390	metal handling.binding, chelation and storage	'Symbols: MTO3, SAMS3, MAT4 | MTO3 (METHIONINE OVER-ACCUMULATOR 3); methionine adenosyltransferase | chr3:5952187-5954084 REVERSE'	2.39976	7.5712e-196	1.12218	2.83398e-44
AT4G09035			4.94242	6.39108e-193	1.36141	7.51984e-10
AT2G22470	cell wall.cell wall proteins.AGPs.AGP	'Symbols: AGP2, ATAGP2 | AGP2 (ARABINOGALACTAN PROTEIN 2) | chr2:9538197-9538879 REVERSE'	4.13536	2.158e-189	3.45498	7.39301e-122
AT4G01950	lipid metabolism.Phospholipid synthesis	'Symbols: ATGPAT3, GPAT3 | GPAT3 (GLYCEROL-3-PHOSPHATE ACYLTRANSFERASE 3); acyltransferase | chr4:844409-846787 REVERSE'	6.16409	1.00006e-186	5.95559	4.09354e-173
AT5G37770	signalling.calcium	'Symbols: TCH2, CML24 | TCH2 (TOUCH 2); calcium ion binding | chr5:14998854-14999619 REVERSE'	3.13457	6.50476e-182	1.33284	8.52976e-27
AT2G25460	not assigned.unknown	'FUNCTIONS IN: molecular_function unknown; INVOLVED IN: biological_process unknown; LOCATED IN: cellular_component unknown; EXPRESSED IN: male gametophyte, root, carpel, stamen; EXPRESSED DURING: M germinated pollen stage, 4 anthesis; CONTAINS InterPro DOMAIN/s: C2 calcium-dependent membrane targeting (InterPro:IPR000008); BEST Arabidopsis thaliana protein match is: unknown protein (TAIR:AT5G0486…	3.77924	7.33604e-179	1.23672	1.53922e-14
AT1G66090	stress.biotic.PR-proteins	'disease resistance protein (TIR-NBS class), putative | chr1:24602146-24604763 FORWARD'	4.91764	7.77296e-177	2.97059	1.76733e-51
AT2G32190	not assigned.unknown	'unknown protein | chr2:13674498-13675286 FORWARD'	4.41835	1.41904e-176	3.58964	1.29706e-102
AT5G24030	transport.metabolite transporters at the mitochondrial membrane	'Symbols: SLAH3 | SLAH3 (SLAC1 HOMOLOGUE 3); transporter | chr5:8118317-8122784 REVERSE'	3.29163	6.29813e-169
AT5G57560	cell wall.modification	'Symbols: TCH4, XTH22 | TCH4 (Touch 4); hydrolase, acting on glycosyl bonds / xyloglucan:xyloglucosyl transferase | chr5:23307130-23308282 REVERSE'	3.28864	6.12154e-166	1.32047	8.14318e-30
AT1G23030	protein.degradation.ubiquitin.E3.RING	'armadillo/beta-catenin repeat family protein / U-box domain-containing protein | chr1:8156646-8159077 FORWARD'	2.52688	3.15503e-161
AT1G80120	not assigned.unknown	'unknown protein | chr1:30139101-30140204 FORWARD'	4.17773	5.26787e-157
AT4G30290	cell wall.modification	'Symbols: ATXTH19, XTH19 | XTH19 (XYLOGLUCAN ENDOTRANSGLUCOSYLASE/HYDROLASE 19); hydrolase, acting on glycosyl bonds / hydrolase, hydrolyzing O-glycosyl compounds / xyloglucan:xyloglucosyl transferase | chr4:14828712-14830016 REVERSE'	5.69228	5.23152e-156	2.95587	1.98949e-29
AT3G50930	protein.degradation.AAA type	'Symbols: BCS1 | BCS1 (CYTOCHROME BC1 SYNTHESIS); ATP binding / ATPase/ nucleoside-triphosphatase/ nucleotide binding | chr3:18929526-18931839 FORWARD'	5.0583	4.60402e-155	2.02364	2.11299e-15
AT4G38400	cell wall.modification	'Symbols: ATEXLA2, EXPL2, ATEXPL2, ATHEXP BETA 2.2 | ATEXLA2 (ARABIDOPSIS THALIANA EXPANSIN-LIKE A2) | chr4:17978443-17979740 REVERSE'	4.86377	1.3587e-150	1.24556	2.18405e-10
AT2G14890	cell wall.cell wall proteins.AGPs.AGP	'Symbols: AGP9 | AGP9 (ARABINOGALACTAN PROTEIN 9) | chr2:6399621-6401059 FORWARD'	2.59379	6.35623e-150
AT4G24570	mitochondrial electron transport / ATP synthesis.uncoupling protein	'Symbols: DIC2 | mitochondrial substrate carrier family protein | chr4:12686459-12687650 FORWARD'	4.64082	2.7622e-148	2.50413	6.27836e-42
AT1G73540	nucleotide metabolism.salvage.NUDIX hydrolases	'Symbols: atnudt21 | atnudt21 (Arabidopsis thaliana Nudix hydrolase homolog 21); hydrolase | chr1:27645658-27646698 REVERSE'	3.84231	2.68842e-147
AT5G64310	cell wall.cell wall proteins.AGPs.AGP	'Symbols: AGP1, ATAGP1 | AGP1 (ARABINOGALACTAN PROTEIN 1) | chr5:25721933-25722646 FORWARD'	5.34177	2.1952e-146	2.91903	8.78238e-46
AT2G27080	not assigned.no ontology	'harpin-induced protein-related / HIN1-related / harpin-responsive protein-related | chr2:11566288-11567504 FORWARD'	4.04285	1.23744e-145	2.63153	3.08182e-61
AT3G19970	not assigned.unknown	'unknown protein | chr3:6958648-6961652 FORWARD'	3.78385	9.33704e-143	1.59111	3.104e-15
AT2G01180	misc.acid and other phosphatases	'Symbols: ATPAP1, PAP1, LPP1, ATLPP1 | ATPAP1 (PHOSPHATIDIC ACID PHOSPHATASE 1); phosphatidate phosphatase | chr2:106900-108803 REVERSE'	2.90721	9.23478e-141	1.92514	1.99697e-52
AT3G23170	not assigned.unknown	'unknown protein | chr3:8267942-8268735 REVERSE'	4.71922	1.99517e-140	2.65255	7.71522e-27
AT3G05490	signalling.misc	'Symbols: RALFL22 | RALFL22 (ralf-like 22); signal transducer | chr3:1591277-1591983 FORWARD'	3.11555	6.68511e-140
AT5G41750	stress.biotic.PR-proteins	'disease resistance protein (TIR-NBS-LRR class), putative | chr5:16693909-16698943 FORWARD'	4.22026	9.36143e-139	1.93111	4.3152e-20
AT3G54810	RNA.regulation of transcription.C2C2(Zn) GATA transcription factor family	'Symbols: BME3-ZF, BME3 | zinc finger (GATA type) family protein | chr3:20296232-20298691 FORWARD'	2.78784	4.82011e-138	1.62179	6.27836e-42
AT5G49720	cell wall.cellulose synthesis	'Symbols: ATGH9A1, DEC, KOR, RSW2, IRX2, KOR1 | ATGH9A1 (ARABIDOPSIS THALIANA GLYCOSYL HYDROLASE 9A1); cellulase/ hydrolase, hydrolyzing O-glycosyl compounds | chr5:20197391-20200288 REVERSE'	1.15988	4.63521e-135
AT3G10930	not assigned.unknown	'unknown protein | chr3:3420130-3420832 REVERSE'	5.26771	1.88075e-134	2.04956	1.39071e-10
AT4G29780	not assigned.unknown	'unknown protein | chr4:14579704-14581700 FORWARD'	3.93666	8.12561e-134	1.8894	9.6486e-30
AT1G07135	not assigned.no ontology.glycine rich proteins	'glycine-rich protein | chr1:2189928-2190659 REVERSE'	5.58458	9.30455e-133	2.36452	8.6828e-28
AT2G33570	not assigned.unknown	'unknown protein | chr2:14217223-14219252 FORWARD'	2.90299	1.03394e-132
AT5G11650	not assigned.no ontology	'hydrolase, alpha/beta fold family protein | chr5:3744980-3747125 FORWARD'	2.36702	7.54374e-132	1.04324	1.91769e-20
AT3G26980	protein.degradation.ubiquitin.ubiquitin	'Symbols: MUB4 | MUB4 (MEMBRANE-ANCHORED UBIQUITIN-FOLD PROTEIN 4 PRECURSOR) | chr3:9946166-9948040 REVERSE'	2.78647	1.88951e-131
AT1G62440	cell wall.cell wall proteins.LRR	'Symbols: LRX2 | LRX2 (LEUCINE-RICH REPEAT/EXTENSIN 2); protein binding / structural constituent of cell wall | chr1:23111818-23115293 FORWARD'	5.8057	1.57687e-130	1.50619	0.000771936
AT2G31865	protein.degradation	'poly (ADP-ribose) glycohydrolase (PARG) family protein | chr2:13546596-13549536 REVERSE'	3.88726	1.11302e-128	1.02859	3.8008e-05
AT5G40380	signalling.receptor kinases.DUF 26	'protein kinase family protein | chr5:16152147-16155177 FORWARD'	3.86997	1.7032e-127	1.19002	8.25284e-10
AT1G65310	cell wall.modification	'Symbols: ATXTH17, XTH17 | XTH17 (XYLOGLUCAN ENDOTRANSGLUCOSYLASE/HYDROLASE 17); hydrolase, acting on glycosyl bonds / hydrolase, hydrolyzing O-glycosyl compounds / xyloglucan:xyloglucosyl transferase | chr1:24257216-24258473 FORWARD'	5.10917	2.22683e-127	3.38321	9.31745e-39
AT1G09932	glycolysis.cytosolic branch.phosphoglycerate mutase	'phosphoglycerate/bisphosphoglycerate mutase-related | chr1:3230450-3233109 REVERSE'	4.93832	4.11845e-126
AT2G20142	stress.biotic.receptors	'transmembrane receptor | chr2:8695374-8696643 FORWARD'	4.21932	1.07744e-124
AT5G01100	hormone metabolism.auxin.induced-regulated-responsive-activated	'unknown protein | chr5:34596-37948 REVERSE'	3.86109	4.69721e-124	1.78585	1.98404e-24
AT1G17620	not assigned.unknown	'FUNCTIONS IN: molecular_function unknown; INVOLVED IN: biological_process unknown; LOCATED IN: plasma membrane; EXPRESSED IN: 23 plant structures; EXPRESSED DURING: 13 growth stages; CONTAINS InterPro DOMAIN/s: Harpin-induced 1 (InterPro:IPR010847); BEST Arabidopsis thaliana protein match is: unknown protein (TAIR:AT5G11890.1); Has 539 Blast hits to 538 proteins in 22 species: Archae - 0; Bacter…	3.00833	4.43489e-123	1.11913	1.79514e-15
AT3G04640	not assigned.no ontology.glycine rich proteins	'glycine-rich protein | chr3:1260906-1261683 REVERSE'	3.37224	6.96407e-121	1.80584	6.79803e-29
AT5G58120	stress.biotic.PR-proteins	'disease resistance protein (TIR-NBS-LRR class), putative | chr5:23517492-23521067 FORWARD'	3.2793	7.56832e-120
AT1G74330	protein.postranslational modification	'ATP binding / protein kinase/ protein serine/threonine kinase/ protein tyrosine kinase | chr1:27943618-27947109 REVERSE'	2.3996	1.59165e-119	1.23699	1.58292e-27
AT2G35710	not assigned.no ontology	'glycogenin glucosyltransferase (glycogenin)-related | chr2:15010796-15014284 REVERSE'	3.95098	3.07886e-119	1.17177	1.61506e-06
AT5G22690	stress.biotic.PR-proteins	'disease resistance protein (TIR-NBS-LRR class), putative | chr5:7541271-7545182 FORWARD'	2.92449	2.59041e-118
AT5G58750	stress.abiotic.touch/wounding	'wound-responsive protein-related | chr5:23728788-23730122 FORWARD'	6.34233	5.84385e-118	1.60835	0.0285419
AT3G05320	not assigned.unknown	'unknown protein | chr3:1513450-1514895 REVERSE'	3.49458	1.65918e-117	1.83822	1.09714e-20
AT4G32800	RNA.regulation of transcription.AP2/EREBP, APETALA2/Ethylene-responsive element binding protein family	'AP2 domain-containing transcription factor TINY, putative | chr4:15819524-15820871 FORWARD'	3.61641	5.62349e-117
AT2G25735	not assigned.unknown	'unknown protein | chr2:10975060-10975759 REVERSE'	3.03624	2.28124e-114
AT1G18300	nucleotide metabolism.salvage.NUDIX hydrolases	'Symbols: atnudt4 | atnudt4 (Arabidopsis thaliana Nudix hydrolase homolog 4); hydrolase | chr1:6299687-6301086 FORWARD'	3.04553	4.73916e-113	1.35483	1.85095e-17
AT3G14870	not assigned.unknown	'unknown protein | chr3:5003920-5005739 FORWARD'	3.84241	6.35314e-113	2.33166	1.34802e-28
AT5G45280	cell wall.pectin*esterases.acetyl esterase	'pectinacetylesterase, putative | chr5:18345595-18349695 FORWARD'	3.64503	1.12647e-112	2.36497	6.97729e-43
AT5G45630	not assigned.unknown	'unknown protein | chr5:18505809-18506323 REVERSE'	5.22725	1.46388e-112
AT2G02860	transport.sugars.sucrose	'Symbols: SUT2, ATSUC3, SUC3, ATSUT2 | SUT2 (SUCROSE TRANSPORTER 2); carbohydrate transmembrane transporter/ sucrose transmembrane transporter/ sucrose:hydrogen symporter/ sugar:hydrogen symporter | chr2:828352-832455 REVERSE'	2.3977	3.36816e-112
AT4G14365	cell.organisation	'zinc finger (C3HC4-type RING finger) family protein / ankyrin repeat family protein | chr4:8271464-8273765 REVERSE'	3.43561	7.99566e-112	1.01891	5.49901e-09
AT3G24530	cell.organisation	'AAA-type ATPase family protein / ankyrin repeat family protein | chr3:8945425-8947938 REVERSE'	2.63318	3.22645e-111
AT4G07960	cell wall.cellulose synthesis	'Symbols: ATCSLC12, CSLC12 | ATCSLC12 (CELLULOSE-SYNTHASE LIKE C12); cellulose synthase/ transferase, transferring glycosyl groups | chr4:4802341-4805647 REVERSE'	5.48279	4.58082e-111
AT5G65920	protein.degradation.ubiquitin.E3.RING	'U-box domain-containing protein | chr5:26364015-26365998 REVERSE'	2.53888	6.59529e-111
AT2G30040	protein.postranslational modification	'Symbols: MAPKKK14 | MAPKKK14; ATP binding / kinase/ protein kinase/ protein serine/threonine kinase | chr2:12821710-12823169 FORWARD'	2.98767	1.39594e-110	2.48107	1.37605e-70
AT3G25900	amino acid metabolism.synthesis.aspartate family.methionine.homocysteine S-methyltransferase	'Symbols: HMT-1, ATHMT-1 | HMT-1; homocysteine S-methyltransferase | chr3:9480833-9482926 FORWARD'	2.7793	1.54221e-110
AT4G13340	cell wall.cell wall proteins.LRR	'leucine-rich repeat family protein / extensin family protein | chr4:7758610-7761057 FORWARD'	2.96908	3.44412e-110	1.02191	7.87778e-14
AT5G54380	signalling.receptor kinases.Catharanthus roseus-like RLK1	'Symbols: THE1 | THE1 (THESEUS1); kinase/ protein kinase | chr5:22077092-22079880 REVERSE'	2.26821	5.23093e-110
AT4G31000	signalling.calcium	'calmodulin-binding protein | chr4:15103159-15105979 FORWARD'	2.7323	1.46053e-108
AT5G03720	RNA.regulation of transcription.HSF,Heat-shock transcription factor family	'Symbols: AT-HSFA3, HSFA3 | AT-HSFA3; DNA binding / transcription factor | chr5:971786-973683 REVERSE'	2.46628	2.65485e-108
AT2G43290	signalling.calcium	'Symbols: MSS3 | MSS3 (multicopy suppressors of snf4 deficiency in yeast 3); calcium ion binding | chr2:17991052-17992047 REVERSE'	2.87532	3.04137e-108	1.80674	1.85588e-34
AT5G64660	RNA.regulation of transcription.PHOR1	'Symbols: ATCMPG2, CMPG2 | U-box domain-containing protein | chr5:25841913-25843452 REVERSE'	3.58434	8.28322e-108	1.01336	3.45314e-06
AT2G32200	not assigned.unknown	'unknown protein | chr2:13676488-13677231 FORWARD'	5.2835	3.38296e-105	4.16677	4.4978e-49
AT1G29690	cell.cell death.plants	'Symbols: CAD1 | CAD1 (constitutively activated cell death 1) | chr1:10379020-10382123 REVERSE'	2.21077	3.67829e-105
AT2G05940	protein.postranslational modification.kinase.receptor like cytoplasmatic kinase VII	'protein kinase, putative | chr2:2287238-2289307 REVERSE'	4.11073	6.22569e-105	2.12213	1.15991e-18
AT4G15800	signalling.misc	'Symbols: RALFL33 | RALFL33 (ralf-like 33); signal transducer | chr4:8984858-8985405 FORWARD'	2.24348	4.84425e-104	1.32112	7.32332e-32
AT4G29310	not assigned.unknown	'unknown protein | chr4:14437561-14439723 REVERSE'	2.44548	1.32997e-103
AT3G49530	development.unspecified	'Symbols: anac062 | anac062 (Arabidopsis NAC domain containing protein 62); transcription factor | chr3:18362443-18364913 REVERSE'	2.33526	1.45522e-102
AT3G45970	cell wall.modification	'Symbols: ATEXLA1, EXPL1, ATEXPL1, ATHEXP BETA 2.1 | ATEXLA1 (ARABIDOPSIS THALIANA EXPANSIN-LIKE A1) | chr3:16896166-16897308 FORWARD'	3.65554	1.90692e-102
AT4G31800	RNA.regulation of transcription.WRKY domain transcription factor family	'Symbols: WRKY18, ATWRKY18 | WRKY18; transcription factor | chr4:15383201-15385029 FORWARD'	4.02426	7.84464e-102	1.76332	3.85516e-20
AT2G20370	cell wall.hemicellulose synthesis.xyloglucan.XXXG galactose Transferase	'Symbols: KAM1, MUR3 | MUR3 (MURUS 3); catalytic/ transferase, transferring glycosyl groups | chr2:8791986-8794401 FORWARD'	2.16958	1.16967e-101
AT5G51460	minor CHO metabolism.trehalose.TPP	'Symbols: ATTPPA | ATTPPA; trehalose-phosphatase | chr5:20902087-20904536 FORWARD'	2.88201	2.84946e-101
AT5G41080	lipid metabolism.lipid degradation.lysophospholipases.glycerophosphodiester phosphodiesterase	'glycerophosphoryl diester phosphodiesterase family protein | chr5:16441744-16443985 FORWARD'	2.33779	3.37919e-101	-1.07955	3.07874e-21
AT3G25600	signalling.calcium	'calcium ion binding | chr3:9307254-9307967 FORWARD'	3.30616	1.50346e-100
AT3G08720	protein.synthesis.ribosome biogenesis	'Symbols: ATPK19, ATS6K2, S6K2, ATPK2 | S6K2 (ARABIDOPSIS THALIANA SERINE/THREONINE PROTEIN KINASE 2); kinase/ protein kinase | chr3:2648509-2651160 REVERSE'	2.28119	1.64714e-99
AT2G24600	cell.organisation	'ankyrin repeat family protein | chr2:10452116-10454524 REVERSE'	3.17847	5.22948e-99
AT2G47060	protein.postranslational modification.kinase.receptor like cytoplasmatic kinase VIII	'serine/threonine protein kinase, putative | chr2:19332904-19334971 REVERSE'	2.35127	9.3029e-99
AT2G19880	lipid metabolism.'exotics'' (steroids, squalene etc).sphingolipids.ceramide glucosyltransferase'	'ceramide glucosyltransferase, putative | chr2:8581358-8585478 FORWARD'	2.2022	6.37943e-97
AT1G50740	not assigned.unknown	'unknown protein | chr1:18807672-18809004 FORWARD'	2.25389	2.74036e-96
AT5G17350	not assigned.unknown	'unknown protein | chr5:5718772-5719608 FORWARD'	4.39385	2.42699e-95	2.13558	1.57521e-13
AT1G66160	RNA.regulation of transcription.PHOR1	'Symbols: ATCMPG1, CMPG1 | U-box domain-containing protein | chr1:24637196-24638608 FORWARD'	3.08766	1.3065e-94
AT3G55840	not assigned.unknown	'FUNCTIONS IN: molecular_function unknown; INVOLVED IN: biological_process unknown; LOCATED IN: cellular_component unknown; EXPRESSED IN: 10 plant structures; EXPRESSED DURING: 6 growth stages; CONTAINS InterPro DOMAIN/s: Hs1pro-1, C-terminal (InterPro:IPR009743), Hs1pro-1, N-terminal (InterPro:IPR009869); BEST Arabidopsis thaliana protein match is: HSPRO2 (ARABIDOPSIS ORTHOLOG OF SUGAR BEET HS1 …	3.49858	3.27496e-94
AT4G16563	protein.degradation.aspartate protease	'aspartyl protease family protein | chr4:9329657-9331523 REVERSE'	2.46572	5.50609e-94
AT3G46080	RNA.regulation of transcription.C2H2 zinc finger family	'zinc finger (C2H2 type) family protein | chr3:16922753-16923247 REVERSE'	4.19177	1.43887e-93
AT1G66500	RNA.processing.3 end processing.Pcf11p'	'zinc finger (C2H2-type) family protein | chr1:24811149-24812650 REVERSE'	3.1495	4.27787e-93
AT4G39320	cell.organisation	'microtubule-associated protein-related | chr4:18289055-18289857 FORWARD'	4.68586	8.35242e-93	1.20881	0.0154034
AT1G76160	not assigned.no ontology	'Symbols: sks5 | sks5 (SKU5 Similar 5); copper ion binding / oxidoreductase | chr1:28577942-28581133 REVERSE'	1.82198	1.20497e-92
AT2G22500	transport.metabolite transporters at the mitochondrial membrane	'Symbols: UCP5, ATPUMP5, DIC1 | UCP5 (UNCOUPLING PROTEIN 5); binding | chr2:9563224-9564751 REVERSE'	2.89745	7.66924e-92	2.4041	5.91381e-62
AT1G78040	stress.abiotic.unspecified	'pollen Ole e 1 allergen and extensin family protein | chr1:29345838-29347107 FORWARD'	1.35984	1.00487e-91
AT5G46910	RNA.regulation of transcription.JUMONJI family	'transcription factor jumonji (jmj) family protein | chr5:19047780-19050880 FORWARD'	2.79055	1.12448e-90	1.33543	1.10773e-16
AT4G27350	not assigned.unknown	'unknown protein | chr4:13690821-13692796 REVERSE'	2.37309	1.72325e-90
AT3G46620	protein.degradation.ubiquitin.E3.RING	'zinc finger (C3HC4-type RING finger) family protein | chr3:17178697-17180067 REVERSE'	2.80694	3.02139e-90
AT4G35320	not assigned.unknown	'unknown protein | chr4:16805869-16806655 REVERSE'	3.50292	1.70221e-89	1.13386	3.37983e-06
AT5G24590	RNA.regulation of transcription.NAC domain transcription factor family	'Symbols: ANAC091, TIP | TIP (TCV-INTERACTING PROTEIN); transcription coactivator/ transcription factor | chr5:8416662-8418933 REVERSE'	2.57282	2.1295e-89
AT3G44720	amino acid metabolism.synthesis.aromatic aa.phenylalanine.arogenate dehydratase / prephenate dehydratase	'Symbols: ADT4 | ADT4 (arogenate dehydratase 4); arogenate dehydratase/ prephenate dehydratase | chr3:16271652-16273344 FORWARD'	3.06008	2.18067e-89	1.8903	5.93479e-32
AT1G59910	not assigned.no ontology.formin homology 2 domain-containing protein	'formin homology 2 domain-containing protein / FH2 domain-containing protein | chr1:22053951-22057052 REVERSE'	2.50273	2.47402e-89
AT4G01360	not assigned.unknown	'FUNCTIONS IN: molecular_function unknown; INVOLVED IN: biological_process unknown; BEST Arabidopsis thaliana protein match is: BPS1 (BYPASS 1) (TAIR:AT1G01550.2); Has 59 Blast hits to 59 proteins in 12 species: Archae - 0; Bacteria - 1; Metazoa - 0; Fungi - 0; Plants - 58; Viruses - 0; Other Eukaryotes - 0 (source: NCBI BLink). | chr4:564760-566310 FORWARD'	4.81636	8.26667e-89	2.32783	5.27095e-12
AT2G17480	stress.biotic.signalling.MLO-like	'Symbols: MLO8, ATMLO8 | MLO8 (MILDEW RESISTANCE LOCUS O 8); calmodulin binding | chr2:7590295-7594090 REVERSE'	2.57543	1.7298e-88
AT5G47910	stress.biotic.respiratory burst	'Symbols: RBOHD, ATRBOHD | RBOHD (RESPIRATORY BURST OXIDASE HOMOLOGUE D); NAD(P)H oxidase | chr5:19397443-19402061 FORWARD'	3.15339	1.92953e-88	1.28154	3.71054e-13
AT4G20170	not assigned.unknown	'unknown protein | chr4:10896679-10899141 FORWARD'	2.30251	9.60675e-88
AT4G33920	protein.postranslational modification	'protein phosphatase 2C family protein / PP2C family protein | chr4:16260663-16262981 FORWARD'	2.63855	1.28143e-87	1.30247	2.57399e-20
AT3G12110	cell.organisation	'Symbols: ACT11 | ACT11 (actin-11); structural constituent of cytoskeleton | chr3:3857843-3859798 FORWARD'	3.72327	1.93293e-87
AT1G56240	cell.organisation	'Symbols: AtPP2-B13 | AtPP2-B13 (Phloem protein 2-B13); carbohydrate binding | chr1:21056232-21057577 REVERSE'	5.01232	2.92964e-87	1.62507	6.55185e-05
AT2G47000	transport.ABC transporters and multidrug resistance systems	'Symbols: MDR4, PGP4, ABCB4, ATPGP4 | ABCB4 (ATP BINDING CASSETTE SUBFAMILY B4); ATPase, coupled to transmembrane movement of substances / xenobiotic-transporting ATPase | chr2:19309868-19314750 REVERSE'	2.17956	7.71311e-87
AT5G54490	signalling.calcium	'Symbols: PBP1 | PBP1 (PINOID-BINDING PROTEIN 1); calcium ion binding / protein binding | chr5:22121404-22121931 FORWARD'	4.08015	8.65845e-87
AT3G45960	cell wall.modification	'Symbols: ATEXLA3, EXPL3, ATEXPL3, ATHEXP BETA 2.3 | ATEXLA3 (arabidopsis thaliana expansin-like a3) | chr3:16892756-16893900 FORWARD'	6.35264	9.37132e-87	2.65096	0.000419545
AT3G02840	stress.biotic	'immediate-early fungal elicitor family protein | chr3:618409-619686 FORWARD'	5.15129	1.1506e-86	2.12584	5.31635e-10
AT3G05150	transport.sugars	'sugar transporter family protein | chr3:1440073-1443530 FORWARD'	2.93139	4.30546e-86
AT3G22750	protein.postranslational modification	'protein kinase, putative | chr3:8037216-8039903 REVERSE'	-2.95581	5.45315e-86	-1.34325	9.67834e-31
AT5G65470	hormone metabolism.auxin.induced-regulated-responsive-activated	'unknown protein | chr5:26172131-26175033 FORWARD'	2.4136	3.12871e-85
AT4G39830	redox.ascorbate and glutathione.ascorbate	'L-ascorbate oxidase, putative | chr4:18478929-18481343 FORWARD'	3.44099	1.06338e-84
AT1G68410	protein.postranslational modification	'protein phosphatase 2C-related / PP2C-related | chr1:25650001-25652793 REVERSE'	3.2016	1.13314e-83
AT1G21010	not assigned.unknown	'unknown protein | chr1:7346156-7346973 FORWARD'	2.4095	2.91193e-83
AT3G57930	not assigned.unknown	'unknown protein | chr3:21447109-21448690 REVERSE'	2.10593	6.48289e-83
AT5G59730	RNA.regulation of transcription.unclassified	'Symbols: ATEXO70H7 | ATEXO70H7 (EXOCYST SUBUNIT EXO70 FAMILY PROTEIN H7); protein binding | chr5:24063877-24066170 REVERSE'	2.03237	3.39143e-82
AT4G09570	signalling.calcium	'Symbols: CPK4, ATCPK4 | CPK4; calmodulin-dependent protein kinase/ kinase/ protein kinase | chr4:6049517-6052335 FORWARD'	2.56028	4.23255e-82
AT5G65390	cell wall.cell wall proteins.AGPs.AGP	'Symbols: AGP7 | AGP7 | chr5:26128584-26129338 REVERSE'	2.1598	7.70587e-82
AT5G35735	hormone metabolism.auxin.induced-regulated-responsive-activated	'auxin-responsive family protein | chr5:13900752-13902997 REVERSE'	3.83765	2.04941e-81	1.38318	4.45305e-11
AT5G09870	cell wall.cellulose synthesis.cellulose synthase	'Symbols: CESA5 | CESA5 (CELLULOSE SYNTHASE 5); cellulose synthase/ transferase, transferring glycosyl groups | chr5:3073356-3078262 FORWARD'	3.21932	2.7207e-81
AT4G27280	signalling.calcium	'calcium-binding EF hand family protein | chr4:13663576-13664240 REVERSE'	3.22703	1.20647e-80	1.0057	2.04977e-08
AT5G54710	cell.organisation	'ankyrin repeat family protein | chr5:22227574-22230500 REVERSE'	3.85935	1.87715e-79	1.5417	2.63022e-13
AT1G04160	cell.organisation	'Symbols: XIB, ATXIB, XI-8, XI-B | XIB (MYOSIN XI B); motor | chr1:1086495-1096146 FORWARD'	3.53739	2.48907e-79	1.60122	8.04204e-11
AT1G15380	Biodegradation of Xenobiotics.lactoylglutathione lyase	'lactoylglutathione lyase family protein / glyoxalase I family protein | chr1:5290745-5292535 FORWARD'	2.01954	1.07847e-78
AT1G74385			2.14417	2.53219e-78
AT5G26920	signalling.calcium	'Symbols: CBP60G | CBP60G (CAM-BINDING PROTEIN 60-LIKE.G); calmodulin binding | chr5:9475747-9478721 FORWARD'	2.4619	4.44315e-78
AT1G24150	cell.organisation	'Symbols: ATFH4, FH4 | FH4 (FORMIN HOMOLOGUE 4); actin binding / protein binding | chr1:8549518-8551993 FORWARD'	2.45082	4.96185e-78	1.28693	3.19488e-18
AT2G41640	not assigned.unknown	'transferase, transferring glycosyl groups | chr2:17360491-17362535 FORWARD'	4.36943	7.22998e-78	1.4448	4.12187e-09
AT3G28340	minor CHO metabolism.raffinose family.galactinol synthases.putative	'Symbols: GATL10 | GATL10 (Galacturonosyltransferase-like 10); polygalacturonate 4-alpha-galacturonosyltransferase/ transferase, transferring hexosyl groups | chr3:10588947-10590552 REVERSE'	3.48633	9.18814e-78	1.26644	1.83379e-07
AT5G54720	cell.organisation	'ankyrin repeat family protein | chr5:22232195-22232949 REVERSE'	4.04665	1.51191e-77	1.32705	5.6619e-06
AT3G13520	cell wall.cell wall proteins.AGPs.AGP	'Symbols: AGP12, ATAGP12 | AGP12 (ARABINOGALACTAN PROTEIN 12) | chr3:4408925-4409440 FORWARD'	2.59828	2.94724e-77	1.41794	1.08617e-23
AT4G11280	hormone metabolism.ethylene.synthesis-degradation.1-aminocyclopropane-1-carboxylate synthase	'Symbols: ACS6 | ACS6 (1-AMINOCYCLOPROPANE-1-CARBOXYLIC ACID (ACC) SYNTHASE 6); 1-aminocyclopropane-1-carboxylate synthase | chr4:6864097-6866116 FORWARD'	3.06085	3.94259e-77	1.95103	3.70699e-26
AT3G13600	signalling.calcium	'calmodulin-binding family protein | chr3:4445102-4447383 FORWARD'	3.86516	9.69855e-77
AT5G23360	hormone metabolism.abscisic acid.induced-regulated-responsive-activated	'GRAM domain-containing protein / ABA-responsive protein-related | chr5:7861740-7862697 FORWARD'	3.23182	1.35628e-76
AT5G53500	not assigned.no ontology	'WD-40 repeat family protein | chr5:21725441-21729300 REVERSE'	2.27638	1.55079e-76
AT1G56242	micro RNA, natural antisense etc	'other RNA | chr1:21056401-21057815 FORWARD'	4.94633	2.19903e-76	2.09461	6.6652e-08
AT1G01560	signalling.MAP kinases	'Symbols: ATMPK11 | ATMPK11; MAP kinase/ kinase | chr1:202136-204189 FORWARD'	5.0651	4.11077e-76	3.40992	6.18626e-26
AT5G18470	misc.myrosinases-lectin-jacalin	'curculin-like (mannose-binding) lectin family protein | chr5:6127797-6129285 FORWARD'	3.07074	4.66188e-76
AT1G67060	not assigned.unknown	'unknown protein | chr1:25036616-25039389 FORWARD'	1.83052	7.72896e-76
AT1G42990	RNA.regulation of transcription.bZIP transcription factor family	'Symbols: ATBZIP60, BZIP60 | ATBZIP60 (BASIC REGION/LEUCINE ZIPPER MOTIF 60); DNA binding / transcription factor | chr1:16135852-16137463 REVERSE'	1.94225	2.49123e-75
AT3G50560	misc.short chain dehydrogenase/reductase (SDR)	'short-chain dehydrogenase/reductase (SDR) family protein | chr3:18761088-18764016 REVERSE'	2.02684	2.99797e-75
AT1G47380	protein.postranslational modification	'protein phosphatase 2C-related / PP2C-related | chr1:17372537-17376075 REVERSE'	2.2992	4.28485e-74
AT5G13500	not assigned.unknown	'unknown protein | chr5:4338155-4341003 FORWARD'	1.68643	4.61745e-74
AT1G18740	not assigned.unknown	'unknown protein | chr1:6463994-6466454 FORWARD'	2.21385	5.75169e-74
AT3G23730	cell wall.modification	'xyloglucan:xyloglucosyl transferase, putative / xyloglucan endotransglycosylase, putative / endo-xyloglucan transferase, putative | chr3:8550110-8551335 FORWARD'	4.03932	3.55619e-73
AT3G47570	signalling.receptor kinases.leucine rich repeat XII	'leucine-rich repeat transmembrane protein kinase, putative | chr3:17527507-17530929 FORWARD'	2.17323	4.5501e-73
AT1G57990	transport.nucleotides	'Symbols: ATPUP18 | ATPUP18; purine transmembrane transporter | chr1:21441505-21442920 REVERSE'	3.72382	7.21567e-73	1.00958	3.90568e-06
AT2G45400	secondary metabolism.flavonoids.dihydroflavonols.dihydroflavonol 4-reductase	'Symbols: BEN1 | BEN1; binding / catalytic/ coenzyme binding / oxidoreductase, acting on CH-OH group of donors | chr2:18703829-18706266 REVERSE'	2.41888	1.39836e-72	1.02225	1.81319e-10
AT1G04200	not assigned.unknown	'unknown protein | chr1:1109482-1114107 FORWARD'	2.38424	1.88365e-72
AT4G21850	stress.abiotic	'Symbols: ATMSRB9 | methionine sulfoxide reductase domain-containing protein / SeIR domain-containing protein | chr4:11591116-11592238 REVERSE'	4.37083	5.21445e-72	1.36072	1.20253e-07
AT4G18170	RNA.regulation of transcription.WRKY domain transcription factor family	'Symbols: WRKY28, ATWRKY28 | WRKY28; transcription factor | chr4:10061373-10062841 FORWARD'	2.88256	4.07987e-71
AT5G01815			2.35195	6.17882e-71
AT1G78280	RNA.regulation of transcription.JUMONJI family	'transferase, transferring glycosyl groups | chr1:29452555-29457373 FORWARD'	1.74485	9.48201e-71
AT1G78280	protein.degradation.ubiquitin.E3.SCF.FBOX	'transferase, transferring glycosyl groups | chr1:29452555-29457373 FORWARD'	1.74485	9.48201e-71
AT3G55980	RNA.regulation of transcription.C3H zinc finger family	'Symbols: SZF1, ATSZF1 | SZF1 (SALT-INDUCIBLE ZINC FINGER 1); transcription factor | chr3:20776295-20778842 FORWARD'	3.60852	2.25168e-70	1.41928	4.28906e-12
AT5G15230	hormone metabolism.gibberelin.induced-regulated-responsive-activated	'Symbols: GASA4 | GASA4 (GAST1 PROTEIN HOMOLOG 4) | chr5:4944900-4946216 FORWARD'	-2.31165	6.48189e-70
AT1G07160	protein.postranslational modification	'protein phosphatase 2C, putative / PP2C, putative | chr1:2197908-2199748 REVERSE'	5.80184	1.05796e-69
AT1G09070	protein.targeting.secretory pathway.vacuole	'Symbols: SRC2, (AT)SRC2 | SRC2 (SOYBEAN GENE REGULATED BY COLD-2); protein binding | chr1:2927703-2928968 FORWARD'	1.76294	1.60139e-69
AT5G66070	protein.degradation.ubiquitin.E3.RING	'zinc finger (C3HC4-type RING finger) family protein | chr5:26421855-26423232 FORWARD'	2.09989	3.01953e-69
AT2G19800	minor CHO metabolism.myo-inositol.myo inositol oxygenases	'Symbols: MIOX2 | MIOX2 (MYO-INOSITOL OXYGENASE 2); inositol oxygenase | chr2:8530896-8533508 REVERSE'	2.0924	3.99002e-69
AT2G32030	misc.GCN5-related N-acetyltransferase	'GCN5-related N-acetyltransferase (GNAT) family protein | chr2:13632468-13633335 REVERSE'	3.86532	4.32257e-69
AT2G23690	not assigned.unknown	'unknown protein | chr2:10072277-10075969 FORWARD'	3.20368	1.17972e-68	1.12668	1.77984e-05
AT2G23680	not assigned.no ontology	'stress-responsive protein, putative | chr2:10066163-10067455 FORWARD'	2.67732	1.28745e-68
AT5G37540	RNA.regulation of transcription.unclassified	'aspartyl protease family protein | chr5:14912835-14914431 FORWARD'	2.94557	1.35181e-68
AT3G15540	RNA.regulation of transcription.Aux/IAA family	'Symbols: IAA19, MSG2 | IAA19 (INDOLE-3-ACETIC ACID INDUCIBLE 19); transcription factor | chr3:5264024-5265678 FORWARD'	3.11098	1.56262e-68
AT5G49280	not assigned.no ontology.hydroxyproline rich proteins	'hydroxyproline-rich glycoprotein family protein | chr5:19976594-19977449 REVERSE'	4.8619	7.01502e-68	2.82871	4.27842e-15
AT3G22910	signalling.calcium	'calcium-transporting ATPase, plasma membrane-type, putative / Ca(2+)-ATPase, putative (ACA13) | chr3:8116335-8119388 REVERSE'	4.29774	4.54929e-67
AT1G21910	RNA.regulation of transcription.AP2/EREBP, APETALA2/Ethylene-responsive element binding protein family	'AP2 domain-containing transcription factor family protein | chr1:7696536-7697699 FORWARD'	2.59931	1.08177e-66
AT5G51190	hormone metabolism.ethylene.signal transduction	'AP2 domain-containing transcription factor, putative | chr5:20800584-20801416 REVERSE'	4.18167	2.84015e-66	1.73816	2.27259e-09
AT5G15870	stress.biotic	'glycosyl hydrolase family 81 protein | chr5:5182641-5184878 REVERSE'	1.73263	2.95501e-66
AT1G45688	not assigned.unknown	'unknown protein | chr1:17191390-17193158 FORWARD'	2.63315	3.54971e-66
AT1G64065	not assigned.unknown	'FUNCTIONS IN: molecular_function unknown; INVOLVED IN: biological_process unknown; LOCATED IN: membrane; CONTAINS InterPro DOMAIN/s: Harpin-induced 1 (InterPro:IPR010847); BEST Arabidopsis thaliana protein match is: unknown protein (TAIR:AT2G44000.1); Has 69 Blast hits to 69 proteins in 10 species: Archae - 0; Bacteria - 0; Metazoa - 0; Fungi - 0; Plants - 68; Viruses - 0; Other Eukaryotes - 1 (…	2.60762	4.67123e-66
AT5G01040	secondary metabolism.simple phenols	'Symbols: LAC8 | LAC8 (laccase 8); laccase | chr5:13128-16173 REVERSE'	2.3455	5.81356e-66	1.36201	3.75678e-19
AT4G30350	stress.abiotic.heat	'heat shock protein-related | chr4:14847740-14851143 FORWARD'	2.34636	1.12836e-65	1.30527	1.63143e-19
AT4G34150	signalling.calcium	'C2 domain-containing protein | chr4:16354946-16357293 FORWARD'	3.35425	1.15545e-65	1.05012	5.75275e-07
AT1G69900	not assigned.unknown	'FUNCTIONS IN: molecular_function unknown; INVOLVED IN: biological_process unknown; LOCATED IN: cellular_component unknown; CONTAINS InterPro DOMAIN/s: Protein of unknown function DUF569 (InterPro:IPR007679), Actin_cross-linking (InterPro:IPR008999); BEST Arabidopsis thaliana protein match is: unknown protein (TAIR:AT1G27100.1); Has 142 Blast hits to 77 proteins in 8 species: Archae - 0; Bacteria…	2.49675	1.18628e-65
AT3G57070	redox.glutaredoxins	'glutaredoxin family protein | chr3:21123924-21125647 FORWARD'	1.95956	2.43188e-65
AT5G20150	stress.abiotic	'Symbols: ATSPX1, SPX1 | SPX1 (SPX DOMAIN GENE 1) | chr5:6802372-6803625 FORWARD'	3.19366	2.5178e-65
AT5G56170	not assigned.no ontology	'FUNCTIONS IN: molecular_function unknown; INVOLVED IN: biological_process unknown; LOCATED IN: anchored to membrane; EXPRESSED IN: 22 plant structures; EXPRESSED DURING: 13 growth stages; BEST Arabidopsis thaliana protein match is: LRE (LORELEI) (TAIR:AT4G26466.1); Has 71 Blast hits to 71 proteins in 9 species: Archae - 0; Bacteria - 0; Metazoa - 0; Fungi - 0; Plants - 71; Viruses - 0; Other Euk…	2.14698	4.80566e-65
AT1G30690	protein.targeting.secretory pathway.unspecified	'SEC14 cytosolic factor family protein / phosphoglyceride transfer family protein | chr1:10887705-10890315 FORWARD'	1.71149	8.21564e-65
AT4G17340	transport.Major Intrinsic Proteins.TIP	'Symbols: TIP2;2, DELTA-TIP2 | TIP2;2 (TONOPLAST INTRINSIC PROTEIN 2;2); water channel | chr4:9699253-9700410 FORWARD'	2.02237	1.10037e-64
AT5G46295	not assigned.unknown	'unknown protein | chr5:18779796-18780205 REVERSE'	3.82076	1.10037e-64	1.48752	1.05716e-05
AT1G75860	not assigned.unknown	'unknown protein | chr1:28484163-28485951 REVERSE'	2.01562	1.13819e-64	1.45267	4.25563e-31
AT5G59550	protein.degradation.ubiquitin.E3.RING	'zinc finger (C3HC4-type RING finger) family protein | chr5:23998259-23999793 REVERSE'	3.09407	1.28052e-64
AT1G14370	protein.postranslational modification.kinase.receptor like cytoplasmatic kinase VII	'Symbols: APK2A | APK2A (PROTEIN KINASE 2A); ATP binding / kinase/ protein kinase/ protein serine/threonine kinase | chr1:4915576-4918138 FORWARD'	2.42789	1.60648e-64
AT1G19450	transport.sugars	'integral membrane protein, putative / sugar transporter family protein | chr1:6731434-6734882 REVERSE'	1.87662	2.03535e-64
AT3G56400	RNA.regulation of transcription.WRKY domain transcription factor family	'Symbols: WRKY70, ATWRKY70 | WRKY70; transcription factor/ transcription repressor | chr3:20908928-20910481 REVERSE'	3.33656	2.76716e-64	4.74351	1.65186e-147
AT3G19240	development.unspecified	'FUNCTIONS IN: molecular_function unknown; INVOLVED IN: N-terminal protein myristoylation; LOCATED IN: cellular_component unknown; EXPRESSED IN: 25 plant structures; EXPRESSED DURING: 15 growth stages; CONTAINS InterPro DOMAIN/s: WD40 repeat-like (InterPro:IPR011046), Vacuolar import and degradation, Vid27-related (InterPro:IPR013863); BEST Arabidopsis thaliana protein match is: dem protein-relat…	1.70557	6.26012e-64
AT5G25250	not assigned.unknown	'FUNCTIONS IN: molecular_function unknown; INVOLVED IN: biological_process unknown; LOCATED IN: plasma membrane, vacuole; EXPRESSED IN: cultured cell; CONTAINS InterPro DOMAIN/s: Band 7 protein (InterPro:IPR001107); BEST Arabidopsis thaliana protein match is: unknown protein (TAIR:AT5G25260.1); Has 4072 Blast hits to 3210 proteins in 656 species: Archae - 10; Bacteria - 1411; Metazoa - 994; Fungi…	3.16302	9.0367e-64	1.27939	1.46124e-09
AT2G44500	not assigned.no ontology	'unknown protein | chr2:18374341-18376790 FORWARD'	2.60021	1.00942e-63
AT4G35480	protein.degradation.ubiquitin.E3.RING	'Symbols: RHA3B | RHA3B; protein binding / zinc ion binding | chr4:16852074-16852947 REVERSE'	2.66912	1.86151e-63
AT1G70370	cell wall.degradation.pectate lyases and polygalacturonases	'BURP domain-containing protein / polygalacturonase, putative | chr1:26512722-26515188 REVERSE'	1.98481	3.18402e-63
AT5G11790	transport.hormones.auxin	'Ndr family protein | chr5:3799550-3802792 FORWARD'	2.25581	1.65896e-62
AT5G45750	signalling.G-proteins	'Symbols: AtRABA1c | AtRABA1c (Arabidopsis Rab GTPase homolog A1c); GTP binding | chr5:18559116-18560842 FORWARD'	1.98323	4.26895e-62
AT5G18270	development.unspecified	'Symbols: ANAC087 | ANAC087; transcription factor | chr5:6040919-6042938 REVERSE'	4.4213	4.48872e-62	1.5104	0.000961783
AT5G25460	not assigned.unknown	'unknown protein | chr5:8863363-8865677 FORWARD'	-2.34192	6.48502e-62
AT3G44260	RNA.processing.ribonucleases	'CCR4-NOT transcription complex protein, putative | chr3:15952045-15953084 REVERSE'	2.40337	6.90702e-62
AT5G39360	not assigned.no ontology	'Symbols: EDL2 | EDL2 (EID1-like 2) | chr5:15752992-15754677 REVERSE'	2.00066	1.2297e-61
AT4G37770	hormone metabolism.ethylene.synthesis-degradation.1-aminocyclopropane-1-carboxylate synthase	'Symbols: ACS8 | ACS8; 1-aminocyclopropane-1-carboxylate synthase | chr4:17752084-17754157 FORWARD'	2.89952	1.51736e-61
AT3G62720	misc.UDP glucosyl and glucoronyl transferases	'Symbols: ATXT1, XT1, XXT1 | XT1 (XYLOSYLTRANSFERASE 1); UDP-xylosyltransferase/ transferase/ transferase, transferring glycosyl groups / xyloglucan 6-xylosyltransferase | chr3:23201117-23202907 FORWARD'	2.43161	1.84569e-61
AT3G28200	misc.peroxidases	'peroxidase, putative | chr3:10518070-10519166 FORWARD'	2.03705	2.84102e-61	1.17196	3.17158e-19
AT1G70090	misc.UDP glucosyl and glucoronyl transferases	'Symbols: GATL9, LGT8 | LGT8 (GLUCOSYL TRANSFERASE FAMILY 8); polygalacturonate 4-alpha-galacturonosyltransferase/ transferase, transferring glycosyl groups / transferase, transferring hexosyl groups | chr1:26400790-26402397 FORWARD'	1.68833	3.25765e-61
AT5G43420	protein.degradation.ubiquitin.E3.RING	'zinc finger (C3HC4-type RING finger) family protein | chr5:17451669-17453124 FORWARD'	3.20127	3.454e-61
AT4G32350	not assigned.unknown	'unknown protein | chr4:15617466-15620910 FORWARD'	1.84404	3.82045e-61
AT5G01255			2.77849	8.12503e-61
AT1G03457	RNA.RNA binding	'RNA-binding protein, putative | chr1:860788-864075 REVERSE'	2.06999	8.34058e-61
AT2G02170	RNA.regulation of transcription.unclassified	'remorin family protein | chr2:556493-558798 REVERSE'	2.67301	1.74115e-60
AT1G71697	lipid metabolism.Phospholipid synthesis.choline kinase	'Symbols: ATCK1, CK | ATCK1 (CHOLINE KINASE 1); choline kinase | chr1:26971223-26973464 FORWARD'	2.30142	1.91274e-60
AT4G23810	RNA.regulation of transcription.WRKY domain transcription factor family	'Symbols: WRKY53, ATWRKY53 | WRKY53; DNA binding / protein binding / transcription activator/ transcription factor | chr4:12392370-12393982 REVERSE'	3.46626	2.20034e-60
AT1G59710	not assigned.unknown	'FUNCTIONS IN: molecular_function unknown; INVOLVED IN: biological_process unknown; LOCATED IN: cellular_component unknown; EXPRESSED IN: 23 plant structures; EXPRESSED DURING: 13 growth stages; CONTAINS InterPro DOMAIN/s: Protein of unknown function DUF569 (InterPro:IPR007679), Actin_cross-linking (InterPro:IPR008999); BEST Arabidopsis thaliana protein match is: unknown protein (TAIR:AT1G27100.1…	1.53159	3.0668e-60
AT3G06150	not assigned.unknown	'unknown protein | chr3:1861797-1864116 REVERSE'	1.97997	4.16798e-60
AT2G40140	RNA.regulation of transcription.C3H zinc finger family	'Symbols: CZF1, ZFAR1, SZF2, ATSZF2 | CZF1; transcription factor | chr2:16772073-16774657 FORWARD'	3.10563	5.21354e-60	1.14538	9.48143e-09
AT5G60270	protein.postranslational modification	'lectin protein kinase family protein | chr5:24257745-24260043 FORWARD'	1.83378	7.02939e-60
AT5G01380	RNA.regulation of transcription.Trihelix, Triple-Helix transcription factor family	'transcription factor | chr5:155639-157601 REVERSE'	3.07884	8.00339e-60	1.96956	9.64627e-25
AT1G64760	misc.beta 1,3 glucan hydrolases.glucan endo-1,3-beta-glucosidase	'glycosyl hydrolase family 17 protein | chr1:24054173-24056414 REVERSE'	2.99541	9.32331e-60
AT3G44630	stress.biotic.PR-proteins	'disease resistance protein RPP1-WsB-like (TIR-NBS-LRR class), putative | chr3:16195984-16200595 FORWARD'	2.60434	1.20808e-59
AT4G31550	RNA.regulation of transcription.WRKY domain transcription factor family	'Symbols: WRKY11, ATWRKY11 | WRKY11; calmodulin binding / transcription factor | chr4:15289947-15291539 REVERSE'	1.98698	1.44334e-59	1.17553	1.40569e-19
AT1G67810	Co-factor and vitamine metabolism.iron-sulphur clusters	'Symbols: SUFE2 | SUFE2 (SULFUR E 2); enzyme activator | chr1:25426488-25427349 FORWARD'	2.7768	2.12551e-59
AT2G37430	RNA.regulation of transcription.C2H2 zinc finger family	'zinc finger (C2H2 type) family protein (ZAT11) | chr2:15706357-15707224 FORWARD'	5.38288	2.67207e-59
AT5G25930	signalling.receptor kinases.leucine rich repeat XI	'leucine-rich repeat family protein / protein kinase family protein | chr5:9050794-9054143 FORWARD'	2.09052	3.14089e-59
AT3G29360	cell wall.precursor synthesis.UDP-Glc dehydrogenase (UGD)	'UDP-glucose 6-dehydrogenase, putative | chr3:11267091-11269229 REVERSE'	2.70902	3.47062e-59
AT3G10300	signalling.calcium	'calcium-binding EF hand family protein | chr3:3186321-3188301 FORWARD'	1.84879	6.43127e-59
AT5G52750	not assigned.no ontology	'heavy-metal-associated domain-containing protein | chr5:21384043-21384924 FORWARD'	4.02533	1.01753e-58	1.92284	1.88562e-10
AT5G44070	metal handling.binding, chelation and storage	'Symbols: CAD1, ARA8, ATPCS1, PCS1 | CAD1 (CADMIUM SENSITIVE 1); cadmium ion binding / copper ion binding / glutathione gamma-glutamylcysteinyltransferase | chr5:17734738-17737859 FORWARD'	2.39078	1.05953e-58
AT2G38360	cell.vesicle transport	'Symbols: PRA1.B4 | PRA1.B4 (PRENYLATED RAB ACCEPTOR 1.B4) | chr2:16069615-16070589 REVERSE'	2.64532	1.1013e-58	1.22633	1.96307e-09
AT3G47420	transport.membrane system unknown	'glycerol-3-phosphate transporter, putative / glycerol 3-phosphate permease, putative | chr3:17472342-17475258 REVERSE'	2.9852	1.10155e-58
AT2G30020	protein.postranslational modification	'protein phosphatase 2C, putative / PP2C, putative | chr2:12814410-12816088 FORWARD'	3.29175	1.7868e-58	1.8949	4.66106e-16
AT3G28180	cell wall.cellulose synthesis	'Symbols: ATCSLC04, CSLC04, ATCSLC4, CSLC4 | ATCSLC04 (CELLULOSE-SYNTHASE LIKE C4); cellulose synthase/ transferase, transferring glycosyl groups | chr3:10505829-10509239 FORWARD'	2.76407	2.04749e-58
AT1G35210	not assigned.unknown	'unknown protein | chr1:12896652-12897402 REVERSE'	5.11171	2.24847e-58	2.02719	3.00227e-05
AT5G41100	not assigned.unknown	'FUNCTIONS IN: molecular_function unknown; INVOLVED IN: biological_process unknown; LOCATED IN: plasma membrane; EXPRESSED IN: 23 plant structures; EXPRESSED DURING: 13 growth stages; BEST Arabidopsis thaliana protein match is: hydroxyproline-rich glycoprotein family protein (TAIR:AT3G26910.2); Has 1264 Blast hits to 964 proteins in 165 species: Archae - 2; Bacteria - 75; Metazoa - 445; Fungi - 2…	2.31017	4.18143e-58
AT5G40540	protein.postranslational modification	'protein kinase, putative | chr5:16237298-16239601 FORWARD'	2.49463	1.8543e-57
AT1G09950	RNA.regulation of transcription.unclassified	'transcription factor-related | chr1:3240606-3241632 REVERSE'	4.79059	2.11644e-57	1.6433	0.0030117
AT5G37600	N-metabolism.ammonia metabolism.glutamine synthetase	'Symbols: ATGSR1, GLN1;1, GSR 1 | ATGSR1; copper ion binding / glutamate-ammonia ligase | chr5:14933336-14935841 REVERSE'	-1.7335	1.4994e-56
AT4G26690	lipid metabolism.lipid degradation.lysophospholipases.glycerophosphodiester phosphodiesterase	'Symbols: SHV3, MRH5, GPDL2 | SHV3 (SHAVEN 3); glycerophosphodiester phosphodiesterase/ kinase | chr4:13456434-13460060 REVERSE'	2.65343	1.70257e-56	1.0195	1.80669e-08
AT1G53730	signalling.receptor kinases.leucine rich repeat V	'Symbols: SRF6 | SRF6 (STRUBBELIG-RECEPTOR FAMILY 6); ATP binding / protein binding / protein kinase/ protein serine/threonine kinase | chr1:20061701-20065713 FORWARD'	1.548	2.04843e-56
AT4G15975	protein.degradation.ubiquitin.E3.RING	'protein binding / zinc ion binding | chr4:9052175-9053152 FORWARD'	4.14407	2.17487e-56
AT4G26890	protein.postranslational modification	'Symbols: MAPKKK16 | MAPKKK16; ATP binding / kinase/ protein kinase/ protein serine/threonine kinase/ protein tyrosine kinase | chr4:13511839-13513406 FORWARD'	4.78979	3.83591e-56	3.01831	2.44503e-12
AT4G26890	cell.division	'Symbols: MAPKKK16 | MAPKKK16; ATP binding / kinase/ protein kinase/ protein serine/threonine kinase/ protein tyrosine kinase | chr4:13511839-13513406 FORWARD'	4.78979	3.83591e-56	3.01831	2.44503e-12
AT3G50650	development.unspecified	'scarecrow-like transcription factor 7 (SCL7) | chr3:18806258-18808210 REVERSE'	1.9103	4.98322e-56
AT3G03125			2.85092	5.96362e-56
AT5G02895			2.93746	7.71813e-56
AT5G27420	protein.degradation.ubiquitin.E3.RING	'zinc finger (C3HC4-type RING finger) family protein | chr5:9684072-9685561 FORWARD'	3.24566	8.40234e-56	1.13044	1.94254e-06
AT2G36410	not assigned.unknown	'unknown protein | chr2:15278769-15280604 FORWARD'	1.53551	1.59435e-55
AT4G39670	not assigned.unknown	'glycolipid binding / glycolipid transporter | chr4:18410172-18411000 FORWARD'	3.76567	1.7705e-55	1.97384	6.62515e-12
AT3G53400	not assigned.unknown	'FUNCTIONS IN: molecular_function unknown; INVOLVED IN: biological_process unknown; BEST Arabidopsis thaliana protein match is: CPUORF47 (CONSERVED PEPTIDE UPSTREAM OPEN READING FRAME 47) (TAIR:AT5G03190.1); Has 120 Blast hits to 120 proteins in 12 species: Archae - 0; Bacteria - 0; Metazoa - 0; Fungi - 0; Plants - 115; Viruses - 0; Other Eukaryotes - 5 (source: NCBI BLink). | chr3:19798107-19800…	1.89815	2.77186e-55
AT2G20562	not assigned.no ontology	'unknown protein | chr2:8850207-8850929 REVERSE'	4.11225	5.0951e-55	1.58192	5.30827e-05
AT2G30362	micro RNA, natural antisense etc	'other RNA | chr2:12937351-12939638 FORWARD'	2.1198	7.95154e-55
AT3G18040	signalling.MAP kinases	'Symbols: MPK9 | MPK9 (MAP KINASE 9); MAP kinase | chr3:6174719-6178465 FORWARD'	1.769	1.20236e-54
AT5G49520	RNA.regulation of transcription.WRKY domain transcription factor family	'Symbols: WRKY48, ATWRKY48 | WRKY48; transcription factor | chr5:20090776-20093346 FORWARD'	2.42162	1.21066e-54	1.34035	5.62714e-15
AT1G16130	signalling.receptor kinases.wall associated kinase	'Symbols: WAKL2 | WAKL2 (wall associated kinase-like 2); kinase | chr1:5525491-5528212 FORWARD'	2.04122	1.35285e-54
AT2G17780	not assigned.unknown	'Symbols: MCA2 | MCA2 (mid1-complementing activity 2) | chr2:7724885-7727404 REVERSE'	2.11274	2.36282e-54
AT1G63090	cell.organisation	'Symbols: AtPP2-A11 | AtPP2-A11 (Phloem protein 2-A11); carbohydrate binding | chr1:23391063-23392851 REVERSE'	1.75744	3.19652e-54
AT4G27720	not assigned.unknown	'LOCATED IN: plasma membrane; EXPRESSED IN: 21 plant structures; EXPRESSED DURING: 13 growth stages; CONTAINS InterPro DOMAIN/s: Protein of unknown function DUF791 (InterPro:IPR008509), Major facilitator superfamily, general substrate transporter (InterPro:IPR016196); BEST Arabidopsis thaliana protein match is: unknown protein (TAIR:AT1G64650.1); Has 496 Blast hits to 491 proteins in 183 species:…	2.49551	3.38705e-54
AT2G38470	RNA.regulation of transcription.WRKY domain transcription factor family	'Symbols: WRKY33, ATWRKY33 | WRKY33; transcription factor | chr2:16108361-16110766 FORWARD'	2.79869	3.4037e-54	1.21117	1.11005e-10
AT5G59732	micro RNA, natural antisense etc	'other RNA | chr5:24064478-24066154 FORWARD'	2.05952	4.80404e-54
AT5G06760	development.late embryogenesis abundant	'late embryogenesis abundant group 1 domain-containing protein / LEA group 1 domain-containing protein | chr5:2089492-2090430 REVERSE'	4.13778	5.0415e-54	-1.36602	0.00187138
AT1G57630	stress.biotic.PR-proteins	'disease resistance protein (TIR class), putative | chr1:21345639-21346157 FORWARD'	3.87374	6.19405e-54	2.40836	1.23149e-14
AT4G12720	nucleotide metabolism.salvage.NUDIX hydrolases	'Symbols: AtNUDT7, GFG1, NUDT7 | NUDT7; ADP-ribose diphosphatase/ NAD or NADH binding / hydrolase/ nucleoside-diphosphatase/ protein homodimerization | chr4:7487343-7490077 FORWARD'	2.78539	6.69081e-54
AT5G25170	not assigned.unknown	'unknown protein | chr5:8693137-8695095 FORWARD'	1.84017	7.55396e-54
AT5G10695	not assigned.unknown	'unknown protein | chr5:3377663-3378221 FORWARD'	2.34159	8.25793e-54
AT5G36925	not assigned.unknown	'unknown protein | chr5:14565813-14566244 REVERSE'	2.47638	9.72443e-54
AT3G54150	development.unspecified	'embryo-abundant protein-related | chr3:20050644-20052815 REVERSE'	3.77908	1.37311e-53	1.21658	6.87506e-05
AT3G14350	signalling.receptor kinases.leucine rich repeat V	'Symbols: SRF7 | SRF7 (STRUBBELIG-RECEPTOR FAMILY 7); ATP binding / protein binding / protein kinase/ protein serine/threonine kinase/ protein tyrosine kinase | chr3:4782757-4787236 REVERSE'	1.679	2.46733e-53
AT2G19710	not assigned.unknown	'unknown protein | chr2:8506130-8510081 FORWARD'	2.23623	2.72332e-53
AT2G22860	development.unspecified	'Symbols: ATPSK2 | ATPSK2 (PHYTOSULFOKINE 2 PRECURSOR); growth factor | chr2:9737607-9738298 FORWARD'	3.43398	3.11321e-53
AT5G41740	stress.biotic.PR-proteins	'disease resistance protein (TIR-NBS-LRR class), putative | chr5:16688626-16693119 FORWARD'	3.10921	3.49835e-53	1.24533	1.79149e-08
AT5G03985			-2.23623	4.51455e-53
AT1G55330	cell wall.cell wall proteins.AGPs.AGP	'Symbols: AGP21, ATAGP21 | AGP21 | chr1:20648465-20648891 REVERSE'	2.23502	7.08745e-53	1.23411	1.11452e-15
AT5G57010	signalling.calcium	'calmodulin-binding family protein | chr5:23068037-23070412 FORWARD'	5.31058	8.12667e-53	2.40131	6.5246e-06
AT1G56510	stress.biotic.PR-proteins	'Symbols: WRR4 | WRR4 (WHITE RUST RESISTANCE 4); ATP binding / nucleoside-triphosphatase/ nucleotide binding / transmembrane receptor | chr1:21167589-21173632 FORWARD'	3.41857	9.02786e-53	1.5452	3.11361e-11
AT4G34390	signalling.G-proteins	'Symbols: XLG2 | XLG2 (extra-large GTP-binding protein 2); guanyl nucleotide binding / signal transducer | chr4:16441179-16445005 FORWARD'	2.03572	1.12277e-52
AT3G16720	protein.degradation.ubiquitin.E3.RING	'Symbols: ATL2 | ATL2; protein binding / zinc ion binding | chr3:5692738-5694127 FORWARD'	2.19945	1.16471e-52
AT1G78070	not assigned.no ontology	'FUNCTIONS IN: molecular_function unknown; INVOLVED IN: biological_process unknown; LOCATED IN: CUL4 RING ubiquitin ligase complex; EXPRESSED IN: 23 plant structures; EXPRESSED DURING: 13 growth stages; CONTAINS InterPro DOMAIN/s: WD40 repeat-like (InterPro:IPR011046), WD40 repeat, region (InterPro:IPR017986), WD40/YVTN repeat-like (InterPro:IPR015943), WD40 repeat (InterPro:IPR001680); BEST Arab…	2.264	1.88913e-52
AT1G12990	misc.nitrilases, *nitrile lyases, berberine bridge enzymes, reticuline oxidases, troponine reductases	'glycosyl transferase family 17 protein | chr1:4433640-4436075 FORWARD'	1.73882	1.9069e-52
AT1G05575	not assigned.unknown	'unknown protein | chr1:1661691-1662187 REVERSE'	3.6594	2.95877e-52	1.31184	0.00074201
AT3G05580	protein.postranslational modification	'serine/threonine protein phosphatase, putative | chr3:1617847-1620120 REVERSE'	1.90358	3.88443e-52
AT4G22590	minor CHO metabolism.trehalose.TPP	'trehalose-6-phosphate phosphatase, putative | chr4:11893499-11896480 REVERSE'	4.10918	4.22386e-52
AT2G20880	RNA.regulation of transcription.AP2/EREBP, APETALA2/Ethylene-responsive element binding protein family	'AP2 domain-containing transcription factor, putative | chr2:8985973-8987263 FORWARD'	6.8241	4.34175e-52	4.19542	8.60321e-13
AT3G49350	signalling.G-proteins	'RAB GTPase activator | chr3:18297406-18300189 REVERSE'	1.6007	4.34491e-52
AT4G23180	signalling.receptor kinases.DUF 26	'Symbols: CRK10, RLK4 | CRK10 (CYSTEINE-RICH RLK10); ATP binding / kinase/ protein kinase/ protein serine/threonine kinase/ protein tyrosine kinase | chr4:12138137-12140921 FORWARD'	2.30103	6.02408e-52
AT3G07360	protein.degradation.ubiquitin.E3.RING	'Symbols: PUB9, ATPUB9 | PUB9 (PLANT U-BOX 9); ubiquitin-protein ligase | chr3:2354721-2356854 FORWARD'	2.01425	7.51252e-52
AT1G72520	hormone metabolism.jasmonate.synthesis-degradation.lipoxygenase	'lipoxygenase, putative | chr1:27308515-27312754 FORWARD'	4.76525	9.45185e-52	3.10594	4.86745e-17
AT2G30360	protein.postranslational modification	'Symbols: CIPK11, PKS5, SIP4, SNRK3.22 | SIP4 (SOS3-INTERACTING PROTEIN 4); kinase/ protein kinase | chr2:12936979-12938834 REVERSE'	2.13374	1.264e-51
AT1G28370	hormone metabolism.ethylene.signal transduction	'Symbols: ERF11, ATERF11 | ERF11 (ERF DOMAIN PROTEIN 11); DNA binding / transcription factor/ transcription repressor | chr1:9955969-9956940 REVERSE'	3.76109	1.42642e-51
AT1G09160	protein.postranslational modification	'protein phosphatase 2C-related / PP2C-related | chr1:2952771-2955689 REVERSE'	1.64177	2.07554e-51
AT3G13530	signalling.MAP kinases	'Symbols: MAPKKK7, MAP3KE1 | MAPKKK7; ATP binding / binding / kinase/ protein kinase/ protein serine/threonine kinase/ protein tyrosine kinase | chr3:4411688-4419320 REVERSE'	1.52952	2.20335e-51
AT1G75000	lipid metabolism.exotics' (steroids, squalene etc).sphingolipids'	'GNS1/SUR4 membrane family protein | chr1:28163650-28164586 FORWARD'	4.34513	4.86631e-51	1.40501	0.0086267
AT2G24330	not assigned.unknown	'unknown protein | chr2:10347160-10349825 REVERSE'	1.58126	5.05936e-51
AT4G00970	signalling.receptor kinases.DUF 26	'protein kinase family protein | chr4:418437-421694 FORWARD'	3.38014	5.77807e-51	1.24823	0.000708836
AT4G24110	not assigned.unknown	'unknown protein | chr4:12519932-12520813 REVERSE'	2.49748	5.92446e-51
AT3G02030	not assigned.no ontology	'hydrolase, alpha/beta fold family protein | chr3:344947-348847 FORWARD'	1.75671	6.42809e-51
AT2G02010	amino acid metabolism.synthesis.central amino acid metabolism.GABA.Glutamate decarboxylase	'Symbols: GAD4 | GAD4 (glutamate decarboxylase 4); calmodulin binding | chr2:474165-476594 REVERSE'	3.69279	8.76568e-51	2.23411	1.30108e-13
AT3G53620	nucleotide metabolism.phosphotransfer and pyrophosphatases.misc	'Symbols: AtPPa4 | AtPPa4 (Arabidopsis thaliana pyrophosphorylase 4); inorganic diphosphatase | chr3:19880504-19883672 FORWARD'	3.66001	1.11555e-50
AT2G46400	RNA.regulation of transcription.WRKY domain transcription factor family	'Symbols: WRKY46, ATWRKY46 | WRKY46; transcription factor | chr2:19043414-19044826 REVERSE'	5.87809	1.24623e-50	3.25502	2.43155e-11
AT2G06850	cell wall.modification	'Symbols: EXGT-A1, EXT | EXGT-A1 (ENDOXYLOGLUCAN TRANSFERASE); hydrolase, acting on glycosyl bonds / xyloglucan:xyloglucosyl transferase | chr2:2763526-2765720 FORWARD'	2.03074	5.06374e-50
AT1G61140	RNA.regulation of transcription.Chromatin Remodeling Factors	'Symbols: EDA16 | EDA16 (embryo sac development arrest 16); ATP binding / DNA binding / helicase/ nucleic acid binding / protein binding / zinc ion binding | chr1:22534717-22540850 REVERSE'	1.71824	7.47772e-50
AT3G59350	protein.postranslational modification.kinase.receptor like cytoplasmatic kinase VIII	'serine/threonine protein kinase, putative | chr3:21932685-21935192 FORWARD'	2.21837	1.06483e-49
AT5G04310	cell wall.degradation.pectate lyases and polygalacturonases	'pectate lyase family protein | chr5:1203203-1207352 REVERSE'	2.21779	1.15103e-49
AT5G20240	development.unspecified	'Symbols: PI | PI (PISTILLATA); DNA binding / transcription factor | chr5:6829042-6831515 FORWARD'	2.82847	1.31644e-49
AT5G06320	stress.biotic	'Symbols: NHL3 | NHL3 | chr5:1930793-1931768 REVERSE'	2.83218	1.7611e-49
AT1G32928	not assigned.unknown	'unknown protein | chr1:11931203-11931801 FORWARD'	2.10614	2.18118e-49
AT4G18880	stress.abiotic.heat	'Symbols: AT-HSFA4A, HSF A4A | AT-HSFA4A; DNA binding / transcription factor | chr4:10347582-10349562 REVERSE'	1.86044	2.747e-49
AT4G23010	transport.NDP-sugars at the ER	'Symbols: ATUTR2, UTR2 | UDP-galactose transporter-related | chr4:12060131-12062757 REVERSE'	1.5673	2.74813e-49
AT1G33600	not assigned.no ontology	'leucine-rich repeat family protein | chr1:12180776-12182363 FORWARD'	2.09289	6.71702e-49
AT4G35180	transport.amino acids	'Symbols: LHT7 | LHT7 (Lys/His transporter 7); amino acid transmembrane transporter | chr4:16738339-16740465 REVERSE'	3.85136	9.58808e-49	2.91378	9.31549e-23
AT5G20270	not assigned.unknown	'Symbols: HHP1 | HHP1 (HEPTAHELICAL TRANSMEMBRANE PROTEIN1); receptor | chr5:6840833-6842858 REVERSE'	1.73972	9.58808e-49
AT3G30180	hormone metabolism.brassinosteroid.synthesis-degradation.BRs.other	'Symbols: CYP85A2, BR6OX2 | BR6OX2 (BRASSINOSTEROID-6-OXIDASE 2); monooxygenase/ oxygen binding | chr3:11810737-11813765 FORWARD'	-2.72823	1.89617e-48
AT3G57530	signalling.calcium	'Symbols: CPK32, ATCPK32, CDPK32 | CPK32 (CALCIUM-DEPENDENT PROTEIN KINASE 32); calcium-dependent protein kinase C/ calmodulin-dependent protein kinase/ kinase/ protein binding | chr3:21296554-21299591 REVERSE'	2.71975	2.11483e-48
AT1G51700	RNA.regulation of transcription.C2C2(Zn) DOF zinc finger family	'Symbols: ADOF1 | ADOF1; DNA binding / transcription factor | chr1:19174070-19175189 FORWARD'	2.39253	2.23532e-48
AT1G05675	misc.UDP glucosyl and glucoronyl transferases	'UDP-Glycosyltransferase superfamily protein; FUNCTIONS IN: transferase activity, transferring hexosyl groups; INVOLVED IN: metabolic process; CONTAINS InterPro DOMAIN/s: UDP-glucuronosyl/UDP-glucosyltransferase (InterPro:IPR002213); BEST Arabidopsis thaliana protein match is: Uridine diphosphate glycosyltransferase 74E2 (TAIR:AT1G05680.1).'	3.46034	2.35874e-48	1.19787	0.000294951
AT4G26200	hormone metabolism.ethylene.synthesis-degradation.1-aminocyclopropane-1-carboxylate synthase	'Symbols: ACS7, ATACS7 | ACS7; 1-aminocyclopropane-1-carboxylate synthase | chr4:13275307-13277188 FORWARD'	2.66107	3.46033e-48
AT1G14870	not assigned.no ontology	'FUNCTIONS IN: molecular_function unknown; INVOLVED IN: response to oxidative stress; LOCATED IN: plasma membrane; EXPRESSED IN: callus; CONTAINS InterPro DOMAIN/s: EGF-type aspartate/asparagine hydroxylation conserved site (InterPro:IPR000152), Protein of unknown function Cys-rich (InterPro:IPR006461); BEST Arabidopsis thaliana protein match is: unknown protein (TAIR:AT5G35525.1); Has 492 Blast …	2.53296	3.82917e-48
AT1G55335			2.27252	5.04413e-48	1.2492	3.60774e-14
AT3G29000	signalling.calcium	'calcium-binding EF hand family protein | chr3:11005779-11006414 FORWARD'	4.73274	5.6542e-48	2.65686	1.16344e-10
AT4G03110	RNA.RNA binding	'RNA-binding protein, putative | chr4:1376306-1379420 REVERSE'	1.79403	9.29707e-48
AT5G57510	not assigned.unknown	'unknown protein | chr5:23289164-23289556 REVERSE'	4.12282	9.40422e-48
AT4G37640	signalling.calcium	'Symbols: ACA2 | ACA2 (CALCIUM ATPASE 2); calcium ion transmembrane transporter/ calcium-transporting ATPase/ calmodulin binding | chr4:17682977-17686941 REVERSE'	1.97191	9.47879e-48
AT5G04870	signalling.calcium	'Symbols: CPK1, ATCPK1 | CPK1 (CALCIUM DEPENDENT PROTEIN KINASE 1); calmodulin-dependent protein kinase/ kinase | chr5:1416783-1420338 REVERSE'	1.76403	9.64511e-48
AT1G68690	signalling.receptor kinases.proline extensin like	'ATP binding / protein kinase/ protein serine/threonine kinase | chr1:25788608-25792324 FORWARD'	1.84441	1.88475e-47
AT3G61190	development.unspecified	'Symbols: BAP1 | BAP1 (BON ASSOCIATION PROTEIN 1); phospholipid binding / protein binding | chr3:22650527-22651449 REVERSE'	2.63092	1.88475e-47
AT5G08340	Co-factor and vitamine metabolism.riboflavin	'riboflavin biosynthesis protein-related | chr5:2683832-2685636 FORWARD'	1.99138	2.0444e-47
AT3G49780	development.unspecified	'Symbols: ATPSK4, ATPSK3 (FORMER SYMBOL) | ATPSK4 (PHYTOSULFOKINE 4 PRECURSOR); growth factor | chr3:18465679-18466376 FORWARD'	2.21061	2.30192e-47
AT1G74380	misc.UDP glucosyl and glucoronyl transferases	'Symbols: XXT5 | XXT5 (XYLOGLUCAN XYLOSYLTRANSFERASE 5); transferase/ transferase, transferring glycosyl groups / xyloglucan 6-xylosyltransferase | chr1:27959578-27961454 FORWARD'	2.05857	3.12219e-47
AT3G56880	not assigned.no ontology	'VQ motif-containing protein | chr3:21059915-21060965 FORWARD'	2.5334	5.56446e-47
AT5G26030	tetrapyrrole synthesis.ferrochelatase	'Symbols: FC1, FC-I, ATFC-I | FC1 (ferrochelatase 1); ferrochelatase | chr5:9096460-9099178 FORWARD'	1.99721	7.69675e-47
AT3G23300	stress.abiotic.drought/salt	'dehydration-responsive protein-related | chr3:8333025-8336146 FORWARD'	1.62963	8.30643e-47
AT2G37940	not assigned.unknown	'FUNCTIONS IN: molecular_function unknown; INVOLVED IN: biological_process unknown; EXPRESSED IN: 22 plant structures; EXPRESSED DURING: 13 growth stages; BEST Arabidopsis thaliana protein match is: phosphatidic acid phosphatase-related / PAP2-related (TAIR:AT3G54020.1); Has 316 Blast hits to 316 proteins in 75 species: Archae - 0; Bacteria - 0; Metazoa - 213; Fungi - 0; Plants - 48; Viruses - 0;…	2.03964	8.88655e-47
AT3G23750	signalling.receptor kinases.leucine rich repeat IX	'leucine-rich repeat family protein / protein kinase family protein | chr3:8558332-8561428 FORWARD'	2.14125	9.33056e-47
AT4G35110	not assigned.unknown	'FUNCTIONS IN: molecular_function unknown; INVOLVED IN: biological_process unknown; LOCATED IN: cellular_component unknown; EXPRESSED IN: 15 plant structures; EXPRESSED DURING: 10 growth stages; CONTAINS InterPro DOMAIN/s: Phospholipase-like, arabidopsis (InterPro:IPR007942); BEST Arabidopsis thaliana protein match is: unknown protein (TAIR:AT2G16900.1); Has 491 Blast hits to 408 proteins in 102 …	2.76735	1.31702e-46	1.01532	0.000117626
AT5G23210	protein.degradation.serine protease	'Symbols: SCPL34 | SCPL34; serine-type carboxypeptidase | chr5:7810683-7815039 FORWARD'	1.84222	2.65124e-46
AT3G27960	cell.organisation	'kinesin light chain-related | chr3:10380380-10383092 REVERSE'	1.99756	2.7786e-46
AT5G45340	misc.cytochrome P450	'Symbols: CYP707A3 | CYP707A3; (+)-abscisic acid 8'-hydroxylase/ oxygen binding | chr5:18368642-18370991 REVERSE'	4.66	3.49045e-46
AT2G23770	signalling.receptor kinases.lysine motif	'protein kinase family protein / peptidoglycan-binding LysM domain-containing protein | chr2:10120242-10122080 REVERSE'	2.37553	4.44413e-46
AT3G11410	protein.postranslational modification	'Symbols: ATPP2CA, AHG3, PP2CA | PP2CA (ARABIDOPSIS THALIANA PROTEIN PHOSPHATASE 2CA); protein binding / protein serine/threonine phosphatase | chr3:3583883-3585790 REVERSE'	2.69792	4.69878e-46
AT1G19440	secondary metabolism.wax	'Symbols: KCS4 | KCS4 (3-KETOACYL-COA SYNTHASE 4); acyltransferase/ catalytic/ transferase, transferring acyl groups other than amino-acyl groups | chr1:6728984-6730931 FORWARD'	1.88387	1.07377e-45
AT1G67910	not assigned.unknown	'unknown protein | chr1:25471309-25472440 REVERSE'	2.18868	1.12175e-45
AT5G57565	protein.postranslational modification.kinase	'protein kinase family protein | chr5:23310346-23311564 FORWARD'	1.50039	1.32304e-45
AT3G51160	cell wall.precursor synthesis.GMD	'Symbols: MUR1, MUR_1, GMD2 | MUR1 (MURUS 1); GDP-mannose 4,6-dehydratase | chr3:19007010-19008427 REVERSE'	1.46207	1.47382e-45
AT2G26190	signalling.calcium	'calmodulin-binding family protein | chr2:11147639-11150510 REVERSE'	1.94489	1.7263e-45
AT5G52760	not assigned.no ontology	'heavy-metal-associated domain-containing protein | chr5:21386824-21387703 FORWARD'	5.81849	2.00067e-45	2.55413	6.4807e-05
AT1G14540	misc.glutathione S transferases	'anionic peroxidase, putative | chr1:4974067-4975705 REVERSE'	5.23715	2.09688e-45
AT1G30730	misc.nitrilases, *nitrile lyases, berberine bridge enzymes, reticuline oxidases, troponine reductases	'FAD-binding domain-containing protein | chr1:10900854-10902534 FORWARD'	2.00212	3.18012e-45
AT3G61640	cell wall.cell wall proteins.AGPs.AGP	'Symbols: AGP20, AtAGP20 | AGP20 | chr3:22810041-22810747 REVERSE'	2.36646	3.4659e-45	1.10895	8.03972e-08
AT3G54200	not assigned.no ontology	'FUNCTIONS IN: molecular_function unknown; INVOLVED IN: biological_process unknown; LOCATED IN: anchored to plasma membrane, plasma membrane; EXPRESSED IN: 23 plant structures; EXPRESSED DURING: 14 growth stages; CONTAINS InterPro DOMAIN/s: Harpin-induced 1 (InterPro:IPR010847); BEST Arabidopsis thaliana protein match is: unknown protein (TAIR:AT3G05975.1); Has 405 Blast hits to 404 proteins in 1…	1.97388	3.53176e-45
AT5G64740	cell wall.cellulose synthesis.cellulose synthase	'Symbols: CESA6, IXR2, E112, PRC1 | CESA6 (CELLULOSE SYNTHASE 6); cellulose synthase/ transferase, transferring glycosyl groups | chr5:25881066-25886694 FORWARD'	1.34321	3.93648e-45
AT4G12730	cell wall.cell wall proteins.AGPs.AGP	'Symbols: FLA2 | FLA2 (FASCICLIN-LIKE ARABINOGALACTAN 2) | chr4:7491383-7492876 REVERSE'	2.05084	4.07032e-45
AT2G23130	cell wall.cell wall proteins.AGPs.AGP	'Symbols: AGP17, ATAGP17 | AGP17 (ARABINOGALACTAN PROTEIN 17) | chr2:9844350-9845385 FORWARD'	2.4328	4.07602e-45
AT2G33580	signalling.receptor kinases.lysine motif	'protein kinase family protein / peptidoglycan-binding LysM domain-containing protein | chr2:14219623-14221861 REVERSE'	3.44306	4.7349e-45	2.00841	1.04472e-12
AT2G01300	not assigned.unknown	'unknown protein | chr2:151057-151729 REVERSE'	2.46218	6.05519e-45
AT3G30775	amino acid metabolism.degradation.glutamate family.proline	'Symbols: ERD5, PRODH, AT-POX, ATPOX, ATPDH, PRO1 | ERD5 (EARLY RESPONSIVE TO DEHYDRATION 5); proline dehydrogenase | chr3:12448636-12451248 REVERSE'	1.69983	6.07411e-45
AT5G02970	not assigned.no ontology	'hydrolase, alpha/beta fold family protein | chr5:694969-697637 FORWARD'	1.45066	6.25336e-45
AT4G26260	minor CHO metabolism.myo-inositol.myo inositol oxygenases	'Symbols: MIOX4 | MIOX4; inositol oxygenase | chr4:13297698-13300387 FORWARD'	2.963	1.01407e-44
AT5G03520	signalling.G-proteins	'Symbols: ATRAB8C, ATRABE1D, ATRAB-E1D, RAB-E1D | ATRAB8C; GTP binding | chr5:883447-885425 FORWARD'	2.32877	3.58557e-44
AT5G41550	stress.biotic.PR-proteins	'disease resistance protein (TIR-NBS-LRR class), putative | chr5:16617232-16620785 REVERSE'	5.72508	3.77744e-44
AT5G50900	not assigned.no ontology.armadillo/beta-catenin repeat family protein	'armadillo/beta-catenin repeat family protein | chr5:20704804-20706778 REVERSE'	1.33833	4.23571e-44
AT5G66640	not assigned.no ontology	'Symbols: DAR3 | DAR3 (DA1-RELATED PROTEIN 3) | chr5:26599629-26601949 FORWARD'	3.29056	5.17758e-44
AT5G05300	not assigned.unknown	'unknown protein | chr5:1570102-1570410 REVERSE'	3.54701	1.04972e-43	1.08447	0.0125741
AT3G03475			2.51627	1.0829e-43	1.14778	2.14252e-09
AT1G15530	signalling.receptor kinases.misc	'receptor lectin kinase, putative | chr1:5339961-5341931 REVERSE'	1.69505	1.20712e-43
AT2G38120	transport.misc	'Symbols: AUX1, WAV5, PIR1, MAP1 | AUX1 (AUXIN RESISTANT 1); amino acid transmembrane transporter/ auxin binding / auxin influx transmembrane transporter/ transporter | chr2:15972993-15977180 FORWARD'	-1.51799	1.33082e-43
AT4G30996	not assigned.unknown	'unknown protein | chr4:15101295-15102684 FORWARD'	1.42069	2.39362e-43
AT5G42380	signalling.calcium	'Symbols: CML39, CML37 | CML37 (CALMODULIN LIKE 37); calcium ion binding | chr5:16942576-16943366 REVERSE'	4.08674	2.44205e-43	2.54201	3.00925e-13
AT3G52400	cell.vesicle transport	'Symbols: SYP122, ATSYP122 | SYP122 (SYNTAXIN OF PLANTS 122); SNAP receptor | chr3:19425634-19427141 REVERSE'	2.57555	2.83329e-43
AT2G35880	not assigned.unknown	'FUNCTIONS IN: molecular_function unknown; EXPRESSED IN: 24 plant structures; EXPRESSED DURING: 13 growth stages; CONTAINS InterPro DOMAIN/s: Targeting for Xklp2 (InterPro:IPR009675); BEST Arabidopsis thaliana protein match is: unknown protein (TAIR:AT4G32330.3); Has 14997 Blast hits to 8919 proteins in 586 species: Archae - 10; Bacteria - 1037; Metazoa - 6567; Fungi - 1700; Plants - 594; Viruses…	1.94257	3.06063e-43
AT1G23710	not assigned.unknown	'unknown protein | chr1:8385251-8386426 FORWARD'	2.44653	3.32286e-43
AT5G48657	not assigned.no ontology	'defense protein-related | chr5:19733917-19735489 REVERSE'	2.24308	5.60324e-43
AT2G04780	cell wall.cell wall proteins.AGPs.AGP	'Symbols: FLA7 | FLA7 (FASCICLIN-LIKE ARABINOOGALACTAN 7) | chr2:1676742-1678455 FORWARD'	1.85307	5.93173e-43
AT5G62570	signalling.calcium	'calmodulin-binding protein | chr5:25114391-25116967 FORWARD'	1.59682	6.73917e-43
AT1G27770	transport.calcium	'Symbols: ACA1, PEA1 | ACA1 (AUTO-INHIBITED CA2+-ATPASE 1); calcium channel/ calcium-transporting ATPase/ calmodulin binding | chr1:9671638-9676157 REVERSE'	2.42891	8.0207e-43
AT3G01640	cell wall.precursor synthesis.sugar kinases.glucuronic acid kinase	'GHMP kinase family protein | chr3:239381-241443 FORWARD'	1.26619	9.6011e-43
AT1G26730	transport.phosphate	'EXS family protein / ERD1/XPR1/SYG1 family protein | chr1:9241435-9244650 FORWARD'	3.27491	1.09192e-42	1.25304	0.0010162
AT5G15350	misc.plastocyanin-like	'plastocyanin-like domain-containing protein | chr5:4984959-4986239 REVERSE'	2.28978	1.72089e-42
AT4G01010	transport.cyclic nucleotide or calcium regulated channels	'Symbols: ATCNGC13, CNGC13 | ATCNGC13; calmodulin binding / cyclic nucleotide binding / ion channel | chr4:434569-437242 REVERSE'	1.89295	1.83827e-42
AT2G03240	transport.phosphate	'LOCATED IN: integral to membrane; EXPRESSED IN: 18 plant structures; EXPRESSED DURING: 10 growth stages; CONTAINS InterPro DOMAIN/s: SPX, N-terminal (InterPro:IPR004331), EXS, C-terminal (InterPro:IPR004342); BEST Arabidopsis thaliana protein match is: unknown protein (TAIR:AT1G14040.1); Has 764 Blast hits to 738 proteins in 146 species: Archae - 0; Bacteria - 0; Metazoa - 262; Fungi - 250; Plan…	2.22124	1.84839e-42
AT5G19240	not assigned.unknown	'unknown protein | chr5:6470129-6471062 FORWARD'	4.07867	2.571e-42	1.78171	2.64732e-06
AT4G30440	cell wall.precursor synthesis.GAE	'Symbols: GAE1 | GAE1 (UDP-D-GLUCURONATE 4-EPIMERASE 1); UDP-glucuronate 4-epimerase/ catalytic | chr4:14881855-14883480 REVERSE'	2.21284	2.62512e-42
AT1G30620	cell wall.precursor synthesis.MUR4	'Symbols: HSR8, MUR4, UXE1 | MUR4 (MURUS 4); UDP-arabinose 4-epimerase/ catalytic | chr1:10854549-10858244 FORWARD'	1.81762	2.83245e-42	1.63732	1.33607e-34
AT3G23920	major CHO metabolism.degradation.starch.starch cleavage.beta amylase	'Symbols: BAM1, BMY7, TR-BAMY | BAM1 (BETA-AMYLASE 1); beta-amylase | chr3:8641569-8644449 FORWARD'	2.49796	3.0633e-42
AT1G33760	RNA.regulation of transcription.AP2/EREBP, APETALA2/Ethylene-responsive element binding protein family	'AP2 domain-containing transcription factor, putative | chr1:12237878-12238598 FORWARD'	5.34254	4.10128e-42	2.07657	0.0303677
AT1G70420	not assigned.unknown	'unknown protein | chr1:26539574-26540762 REVERSE'	2.34872	4.34789e-42
AT2G19460	not assigned.unknown	'unknown protein | chr2:8431482-8432105 FORWARD'	1.79852	5.40614e-42
AT1G19770	transport.nucleotides	'Symbols: ATPUP14 | ATPUP14; purine transmembrane transporter | chr1:6832347-6833837 FORWARD'	2.32116	5.46849e-42
AT2G32800	signalling.receptor kinases.legume-lectin	'Symbols: AP4.3A | AP4.3A; ATP binding / protein kinase/ protein serine/threonine kinase/ protein tyrosine kinase | chr2:13916452-13919179 FORWARD'	1.64895	5.5865e-42
AT4G24805	not assigned.unknown	'methyltransferase | chr4:12785288-12786249 FORWARD'	1.27627	6.48269e-42
AT5G03380	transport.metal	'heavy-metal-associated domain-containing protein | chr5:832104-834412 REVERSE'	2.80703	6.48269e-42	1.32918	1.46124e-09
AT3G06770	cell wall.degradation.pectate lyases and polygalacturonases	'glycoside hydrolase family 28 protein / polygalacturonase (pectinase) family protein | chr3:2134800-2137228 REVERSE'	1.61257	9.16226e-42
AT1G61260	not assigned.unknown	'unknown protein | chr1:22593465-22595069 REVERSE'	4.64223	1.16509e-41	1.70535	0.00286344
AT4G25390	protein.postranslational modification.kinase.receptor like cytoplasmatic kinase X	'protein kinase family protein | chr4:12977341-12979568 FORWARD'	1.6295	1.17763e-41
AT2G41170	protein.degradation.ubiquitin.E3.SCF.FBOX	'F-box family protein | chr2:17159104-17161136 REVERSE'	1.84697	1.24954e-41
AT1G04430	stress.abiotic.drought/salt	'dehydration-responsive protein-related | chr1:1198118-1201527 FORWARD'	1.70331	1.48163e-41
AT5G08350	hormone metabolism.abscisic acid.induced-regulated-responsive-activated	'GRAM domain-containing protein / ABA-responsive protein-related | chr5:2686245-2687251 REVERSE'	2.35135	1.50924e-41
AT3G24550	signalling.receptor kinases.proline extensin like	'Symbols: ATPERK1 | ATPERK1 (PROLINE EXTENSIN-LIKE RECEPTOR KINASE 1); ATP binding / protein kinase | chr3:8960258-8963568 FORWARD'	2.14166	1.67157e-41
AT2G35290	not assigned.unknown	'unknown protein | chr2:14861412-14862029 REVERSE'	3.27161	2.22797e-41	1.10276	0.00220243
AT4G37390	hormone metabolism.auxin.induced-regulated-responsive-activated	'Symbols: YDK1, GH3.2, BRU6, GH3-2, AUR3 | BRU6; indole-3-acetic acid amido synthetase | chr4:17579657-17582022 FORWARD'	2.09422	2.27154e-41	1.14425	3.61841e-11
AT4G19120	stress.abiotic.drought/salt	'Symbols: ERD3 | ERD3 (early-responsive to dehydration 3) | chr4:10460295-10464174 REVERSE'	1.7582	2.81047e-41
AT2G23810	development.unspecified	'Symbols: TET8 | TET8 (TETRASPANIN8) | chr2:10135605-10137561 REVERSE'	2.58116	3.27009e-41
AT3G55430	misc.beta 1,3 glucan hydrolases.glucan endo-1,3-beta-glucosidase	'glycosyl hydrolase family 17 protein / beta-1,3-glucanase, putative | chr3:20549599-20552215 REVERSE'	2.17087	3.69231e-41	1.11146	7.57957e-11
AT5G11740	hormone metabolism.gibberelin.induced-regulated-responsive-activated	'Symbols: AGP15, ATAGP15 | AGP15 (ARABINOGALACTAN PROTEIN 15) | chr5:3784251-3784792 FORWARD'	2.23174	4.24809e-41
AT3G59080	RNA.regulation of transcription.unclassified	'aspartyl protease family protein | chr3:21836579-21838620 FORWARD'	1.86381	4.3671e-41
AT1G67900	signalling.light	'phototropic-responsive NPH3 family protein | chr1:25467024-25470017 FORWARD'	2.28878	4.83044e-41
AT3G06070	not assigned.unknown	'unknown protein | chr3:1831057-1831923 REVERSE'	2.15851	5.03904e-41
AT4G39640	stress.abiotic	'Symbols: GGT1 | GGT1 (GAMMA-GLUTAMYL TRANSPEPTIDASE 1); gamma-glutamyltransferase/ glutathione gamma-glutamylcysteinyltransferase | chr4:18399955-18402963 FORWARD'	1.95739	5.08913e-41
AT2G46740	not assigned.no ontology	'FAD-binding domain-containing protein | chr2:19205157-19207455 REVERSE'	3.97211	6.69484e-41
AT1G20100	not assigned.unknown	'unknown protein | chr1:6969107-6970956 REVERSE'	1.35629	7.84586e-41
AT4G30060	not assigned.unknown	'unknown protein | chr4:14689129-14692480 REVERSE'	1.68347	9.84148e-41
AT5G51550	not assigned.no ontology	'Symbols: EXL3 | EXL3 (EXORDIUM LIKE 3) | chr5:20939494-20940895 REVERSE'	1.66573	9.86651e-41
AT4G02540	not assigned.no ontology.DC1 domain containing protein	'DC1 domain-containing protein | chr4:1117154-1119817 FORWARD'	1.41763	1.20515e-40
AT5G39580	misc.peroxidases	'peroxidase, putative | chr5:15847081-15849108 REVERSE'	2.32976	1.30668e-40
AT1G24170	misc.UDP glucosyl and glucoronyl transferases	'Symbols: GATL8, LGT9 | LGT9; polygalacturonate 4-alpha-galacturonosyltransferase/ transferase, transferring glycosyl groups / transferase, transferring hexosyl groups | chr1:8557216-8558832 REVERSE'	1.85817	1.62822e-40
AT1G07870	protein.postranslational modification.kinase.receptor like cytoplasmatic kinase VII	'protein kinase family protein | chr1:2429699-2432034 REVERSE'	2.48466	2.08624e-40
AT5G01540	signalling.receptor kinases.misc	'Symbols: LECRKA4.1 | LECRKA4.1 (LECTIN RECEPTOR KINASE A4.1); kinase | chr5:210979-213472 REVERSE'	2.39045	2.4175e-40
AT3G10720	cell wall.pectin*esterases.PME	'pectinesterase, putative | chr3:3354482-3357614 REVERSE'	2.45434	2.86206e-40	1.05671	1.17445e-07
AT5G61560	stress.biotic	'protein kinase family protein | chr5:24752868-24756718 FORWARD'	1.58638	4.09512e-40
AT1G21326	not assigned.no ontology	'VQ motif-containing protein | chr1:7469002-7469721 REVERSE'	2.75459	5.18194e-40
AT5G03230	not assigned.unknown	'unknown protein | chr5:769514-770385 FORWARD'	-2.10327	5.5546e-40
AT2G24550	stress.abiotic	'unknown protein | chr2:10427856-10429222 REVERSE'	1.77336	6.8693e-40
AT2G32020	misc.GCN5-related N-acetyltransferase	'GCN5-related N-acetyltransferase (GNAT) family protein | chr2:13631062-13631768 REVERSE'	3.64534	6.87626e-40
AT3G57450	not assigned.unknown	'unknown protein | chr3:21261934-21262622 FORWARD'	2.51623	1.05643e-39	1.19118	5.09104e-09
AT2G23100	not assigned.no ontology.DC1 domain containing protein	'DC1 domain-containing protein | chr2:9837120-9839736 REVERSE'	2.37413	1.19902e-39
AT1G23480	cell wall.cellulose synthesis.cellulose synthase	'Symbols: ATCSLA03, CSLA03, ATCSLA3 | ATCSLA03 (CELLULOSE SYNTHASE-LIKE A3); cellulose synthase/ transferase, transferring glycosyl groups | chr1:8333020-8336385 FORWARD'	1.53236	1.3343e-39
AT2G21910	misc.cytochrome P450	'Symbols: CYP96A5 | CYP96A5; electron carrier/ heme binding / iron ion binding / monooxygenase/ oxygen binding | chr2:9341498-9343030 FORWARD'	3.19105	1.50673e-39
AT4G24160	not assigned.no ontology	'hydrolase, alpha/beta fold family protein | chr4:12539786-12542489 FORWARD'	2.34195	1.59457e-39
AT1G41830	cell wall.pectin*esterases.PME	'Symbols: SKS6 | SKS6 (SKU5-SIMILAR 6); pectinesterase | chr1:15603617-15607966 REVERSE'	2.17749	2.15815e-39
AT2G30720	not assigned.no ontology	'thioesterase family protein | chr2:13089369-13091687 REVERSE'	1.60707	2.17507e-39
AT1G75310	stress.abiotic.heat	'Symbols: AUL1 | AUL1; heat shock protein binding | chr1:28261004-28266124 FORWARD'	1.28636	2.18558e-39
AT4G28550	signalling.G-proteins	'RabGAP/TBC domain-containing protein | chr4:14110884-14113748 FORWARD'	2.41491	3.19963e-39
AT1G13260	RNA.regulation of transcription.AP2/EREBP, APETALA2/Ethylene-responsive element binding protein family	'Symbols: RAV1 | RAV1; DNA binding / transcription factor/ transcription repressor | chr1:4542168-4543742 FORWARD'	1.36677	4.42205e-39
AT3G02880	signalling.receptor kinases.leucine rich repeat III	'leucine-rich repeat transmembrane protein kinase, putative | chr3:634653-637284 FORWARD'	1.88941	4.87595e-39
AT4G22780	protein.synthesis.elongation	'Symbols: ACR7 | ACR7; amino acid binding | chr4:11968276-11971149 REVERSE'	2.04091	6.66116e-39
AT1G29290	not assigned.unknown	'unknown protein | chr1:10244966-10245572 FORWARD'	4.60524	7.41322e-39
AT1G56250	cell.organisation	'Symbols: AtPP2-B14 | AtPP2-B14 (Phloem protein 2-B14); carbohydrate binding | chr1:21061600-21062995 REVERSE'	3.98002	9.35434e-39	1.49995	0.00283636
AT1G22882	not assigned.unknown	'FUNCTIONS IN: molecular_function unknown; INVOLVED IN: biological_process unknown; LOCATED IN: mitochondrion; CONTAINS InterPro DOMAIN/s: Sad1/UNC-like, C-terminal (InterPro:IPR012919), Galactose-binding like (InterPro:IPR008979); BEST Arabidopsis thaliana protein match is: unknown protein (TAIR:AT1G71360.1); Has 1862 Blast hits to 1619 proteins in 245 species: Archae - 32; Bacteria - 119; Metaz…	1.46695	9.66046e-39
AT5G04480	not assigned.unknown	'FUNCTIONS IN: molecular_function unknown; INVOLVED IN: biosynthetic process; LOCATED IN: Golgi apparatus; EXPRESSED IN: 21 plant structures; EXPRESSED DURING: 12 growth stages; CONTAINS InterPro DOMAIN/s: Glycosyl transferase, group 1 (InterPro:IPR001296); BEST Arabidopsis thaliana protein match is: transferase, transferring glycosyl groups (TAIR:AT4G01210.1); Has 241 Blast hits to 238 proteins …	1.41545	1.25462e-38
AT5G03040	signalling.calcium	'Symbols: iqd2 | iqd2 (IQ-domain 2); calmodulin binding | chr5:710102-712788 REVERSE'	1.90448	1.25527e-38
AT3G45640	signalling.MAP kinases	'Symbols: ATMPK3, MPK3 | ATMPK3 (ARABIDOPSIS THALIANA MITOGEN-ACTIVATED PROTEIN KINASE 3); MAP kinase/ kinase/ protein binding / protein kinase | chr3:16756770-16758698 FORWARD'	2.51758	1.2697e-38
AT4G37240	not assigned.unknown	'unknown protein | chr4:17524461-17525159 FORWARD'	2.7586	1.45194e-38
AT1G72416	stress.abiotic.heat	'heat shock protein binding | chr1:27258856-27260291 REVERSE'	2.03347	1.61657e-38	1.65622	1.01304e-24
AT1G10740	cell.division	'unknown protein | chr1:3568169-3570760 REVERSE'	1.52197	2.71486e-38
AT3G15518	not assigned.unknown	'unknown protein | chr3:5249112-5249754 FORWARD'	2.47487	3.28321e-38
AT4G30340	lipid metabolism.Phospholipid synthesis.diacylglycerol kinase	'Symbols: ATDGK7 | ATDGK7 (Diacylglycerol kinase 7); diacylglycerol kinase | chr4:14838291-14841067 REVERSE'	1.67256	3.88435e-38
AT2G07245			4.10337	4.42409e-38
AT3G50760	misc.UDP glucosyl and glucoronyl transferases	'Symbols: GATL2 | GATL2 (Galacturonosyltransferase-like 2); polygalacturonate 4-alpha-galacturonosyltransferase/ transferase, transferring glycosyl groups / transferase, transferring hexosyl groups | chr3:18868065-18869384 FORWARD'	3.9349	4.62322e-38	1.81376	2.05023e-05
AT3G57760	protein.postranslational modification	'protein kinase family protein | chr3:21395593-21397244 FORWARD'	1.58164	5.50664e-38
AT2G34930	stress.biotic.PR-proteins	'disease resistance family protein | chr2:14737066-14739904 REVERSE'	2.42449	6.45179e-38
AT5G05365	not assigned.no ontology	'metal ion binding | chr5:1590036-1590861 FORWARD'	4.42214	6.93975e-38
AT5G56980	not assigned.unknown	'unknown protein | chr5:23056080-23057742 REVERSE'	1.41057	9.01399e-38
AT4G12420	development.unspecified	'Symbols: SKU5 | SKU5; copper ion binding / oxidoreductase | chr4:7349662-7353074 REVERSE'	1.79176	9.81486e-38
AT3G16860	cell wall.cellulose synthesis.COBRA	'Symbols: COBL8 | COBL8 (COBRA-LIKE PROTEIN 8 PRECURSOR) | chr3:5759375-5762235 REVERSE'	2.90858	1.1194e-37	1.17804	0.000147631
AT1G76970	cell.vesicle transport	'VHS domain-containing protein / GAT domain-containing protein | chr1:28922666-28925404 REVERSE'	2.03917	1.12488e-37	1.17479	1.32948e-10
AT5G18500	protein.postranslational modification.kinase.receptor like cytoplasmatic kinase V	'protein kinase family protein | chr5:6138489-6141630 FORWARD'	1.43012	1.28369e-37
AT5G03355			2.01353	1.29637e-37
AT2G25297			4.55143	1.33621e-37
AT2G39705	development.unspecified	'Symbols: RTFL8, DVL11 | RTFL8 (ROTUNDIFOLIA LIKE 8) | chr2:16556856-16557577 FORWARD'	-2.03597	1.35439e-37
AT1G61100	stress.biotic.PR-proteins	'disease resistance protein (TIR class), putative | chr1:22508538-22512271 REVERSE'	1.74323	1.68222e-37
AT1G14330	protein.degradation.ubiquitin.E3.SCF.FBOX	'kelch repeat-containing F-box family protein | chr1:4890118-4892251 REVERSE'	1.4893	1.93818e-37
AT3G52450	RNA.regulation of transcription.PHOR1	'Symbols: PUB22 | PUB22 (PLANT U-BOX 22); ubiquitin-protein ligase | chr3:19440739-19442383 REVERSE'	1.40856	2.36459e-37
AT1G53510	signalling.MAP kinases	'Symbols: ATMPK18 | ATMPK18; MAP kinase | chr1:19970664-19974393 REVERSE'	-1.67217	2.46415e-37
AT3G61980	protein.degradation.serine protease	'serine protease inhibitor, Kazal-type family protein | chr3:22956139-22956883 REVERSE'	1.68005	3.38649e-37
AT4G27970	transport.metabolite transporters at the mitochondrial membrane	'Symbols: SLAH2 | SLAH2 (SLAC1 HOMOLOGUE 2); transporter | chr4:13918290-13920132 REVERSE'	2.95157	3.43902e-37
AT2G34300	stress.abiotic.drought/salt	'dehydration-responsive protein-related | chr2:14473703-14477430 REVERSE'	2.08807	3.9687e-37
AT4G22010	misc.oxidases - copper, flavone etc	'Symbols: sks4 | sks4 (SKU5 Similar 4); copper ion binding / oxidoreductase | chr4:11663324-11666715 FORWARD'	2.07193	4.59704e-37
AT3G49720	not assigned.unknown	'unknown protein | chr3:18440003-18442198 REVERSE'	1.72684	4.72198e-37
AT1G33720	misc.cytochrome P450	'Symbols: CYP76C6 | CYP76C6; electron carrier/ heme binding / iron ion binding / monooxygenase/ oxygen binding | chr1:12220897-12224000 REVERSE'	2.41537	5.2807e-37
AT1G76600	not assigned.unknown	'unknown protein | chr1:28746888-28747845 FORWARD'	2.73815	7.28244e-37
AT3G03050	cell wall.cellulose synthesis.cellulose synthase	'Symbols: CSLD3, KJK, ATCSLD3 | CSLD3 (CELLULOSE SYNTHASE-LIKE D3); cellulose synthase/ transferase, transferring glycosyl groups | chr3:687052-691898 FORWARD'	1.7126	7.53635e-37
AT3G51550	signalling.receptor kinases.Catharanthus roseus-like RLK1	'Symbols: FER | FER (FERONIA); kinase/ protein kinase | chr3:19117584-19120881 REVERSE'	1.2296	9.1339e-37
AT5G10430	cell wall.cell wall proteins.AGPs.AGP	'Symbols: AGP4, ATAGP4 | AGP4 (ARABINOGALACTAN PROTEIN 4) | chr5:3277532-3278313 REVERSE'	2.51919	9.21315e-37
AT1G69840	not assigned.no ontology	'band 7 family protein | chr1:26293660-26295834 REVERSE'	1.96255	9.32817e-37
AT5G61600	hormone metabolism.ethylene.signal transduction	'Symbols: ERF104 | ethylene-responsive element-binding family protein | chr5:24766386-24767430 REVERSE'	2.17448	1.17069e-36
AT1G27130	misc.glutathione S transferases	'Symbols: ATGSTU13, GST12 | ATGSTU13 (ARABIDOPSIS THALIANA GLUTATHIONE S-TRANSFERASE TAU 13); glutathione transferase | chr1:9425460-9426886 FORWARD'	1.39363	1.18484e-36
AT2G27260	not assigned.unknown	'FUNCTIONS IN: molecular_function unknown; INVOLVED IN: biological_process unknown; LOCATED IN: cellular_component unknown; EXPRESSED IN: 24 plant structures; EXPRESSED DURING: 15 growth stages; CONTAINS InterPro DOMAIN/s: Harpin-induced 1 (InterPro:IPR010847); Has 584 Blast hits to 584 proteins in 25 species: Archae - 2; Bacteria - 0; Metazoa - 2; Fungi - 0; Plants - 578; Viruses - 0; Other Euka…	1.38243	1.91736e-36
AT3G03740	not assigned.no ontology.speckle-type POZ protein-related	'Symbols: ATBPM4 | ATBPM4 (BTB-POZ and MATH domain 4); protein binding | chr3:936878-939808 REVERSE'	1.16002	2.85688e-36
AT4G39360	not assigned.unknown	'unknown protein | chr4:18302890-18303619 FORWARD'	4.87966	3.58299e-36
AT3G15210	hormone metabolism.ethylene.signal transduction	'Symbols: ATERF-4, ERF4, RAP2.5, ATERF4 | ERF4 (ETHYLENE RESPONSIVE ELEMENT BINDING FACTOR 4); DNA binding / protein binding / transcription factor/ transcription repressor | chr3:5121422-5122562 FORWARD'	2.0012	3.68474e-36	1.06557	4.5848e-10
AT4G36730	RNA.regulation of transcription.bZIP transcription factor family	'Symbols: GBF1 | GBF1; sequence-specific DNA binding / transcription factor | chr4:17309612-17312488 REVERSE'	1.33984	3.82227e-36
AT3G46090	RNA.regulation of transcription.C2H2 zinc finger family	'Symbols: ZAT7 | ZAT7; nucleic acid binding / transcription factor/ zinc ion binding | chr3:16926216-16926850 REVERSE'	4.52378	4.75011e-36
AT5G10435			3.01867	4.98188e-36
AT3G24480	cell wall.cell wall proteins.LRR	'leucine-rich repeat family protein / extensin family protein | chr3:8901154-8902638 REVERSE'	1.4992	5.25066e-36
AT4G05010	protein.degradation.ubiquitin.E3.SCF.FBOX	'F-box family protein | chr4:2567474-2568162 FORWARD'	2.75209	5.65141e-36
AT3G57640	protein.postranslational modification	'protein kinase family protein | chr3:21344800-21346057 REVERSE'	2.77565	6.01952e-36
AT1G20090	signalling.G-proteins	'Symbols: ARAC4, ROP2, ATROP2, ATRAC4 | ROP2 (RHO-RELATED PROTEIN FROM PLANTS 2); GTP binding | chr1:6966922-6968933 FORWARD'	1.41298	6.31312e-36
AT5G24810	not assigned.no ontology.ABC1 family protein	'ABC1 family protein | chr5:8516635-8522767 REVERSE'	1.45551	6.31312e-36
AT3G02070	protein.degradation.cysteine protease	'OTU-like cysteine protease family protein | chr3:360921-363429 FORWARD'	1.31964	7.66127e-36
AT5G66200	not assigned.no ontology.armadillo/beta-catenin repeat family protein	'Symbols: ARO2 | ARO2 (ARMADILLO REPEAT ONLY 2); binding | chr5:26453460-26455822 REVERSE'	1.24416	7.87213e-36
AT3G55950	signalling.receptor kinases.crinkly like	'Symbols: CCR3, ATCRR3 | CCR3 (ARABIDOPSIS THALIANA CRINKLY4 RELATED 3); kinase | chr3:20753691-20756395 REVERSE'	2.80816	8.38593e-36	1.04817	0.000961842
AT5G10750	not assigned.unknown	'unknown protein | chr5:3398951-3400156 FORWARD'	1.53928	8.6445e-36
AT1G61560	stress.biotic.signalling.MLO-like	'Symbols: MLO6, ATMLO6 | MLO6 (MILDEW RESISTANCE LOCUS O 6); calmodulin binding | chr1:22708697-22712044 REVERSE'	3.2102	1.08195e-35
AT2G17230	hormone metabolism.brassinosteroid.signal transduction.other	'Symbols: EXL5 | EXL5 (EXORDIUM LIKE 5) | chr2:7494536-7496016 REVERSE'	1.22613	1.48866e-35
AT2G17230	development.unspecified	'Symbols: EXL5 | EXL5 (EXORDIUM LIKE 5) | chr2:7494536-7496016 REVERSE'	1.22613	1.48866e-35
AT5G18150	not assigned.unknown	'unknown protein | chr5:6000014-6000331 REVERSE'	1.65206	1.49491e-35
AT1G34260	signalling.phosphinositides.phosphatidylinositol-4-phosphate 5-kinase	'phosphatidylinositol-4-phosphate 5-kinase family protein | chr1:12485967-12492169 FORWARD'	1.79662	1.74442e-35
AT5G23350	hormone metabolism.abscisic acid.induced-regulated-responsive-activated	'GRAM domain-containing protein / ABA-responsive protein-related | chr5:7858253-7859387 REVERSE'	2.70001	1.83672e-35
AT1G19020	not assigned.unknown	'unknown protein | chr1:6568073-6568597 FORWARD'	2.61839	1.94273e-35	1.27861	1.37586e-08
AT1G73080	signalling.receptor kinases.leucine rich repeat XI	'Symbols: PEPR1 | PEPR1 (PEP1 receptor 1); ATP binding / kinase/ protein binding / protein serine/threonine kinase | chr1:27484513-27488201 FORWARD'	1.662	2.08355e-35
AT4G36500	not assigned.unknown	'unknown protein | chr4:17225912-17226610 REVERSE'	2.40131	2.20619e-35	1.06261	5.85066e-07
AT2G16280	secondary metabolism.wax	'Symbols: KCS9 | KCS9 (3-KETOACYL-COA SYNTHASE 9); acyltransferase/ catalytic/ transferase, transferring acyl groups other than amino-acyl groups | chr2:7050944-7052897 FORWARD'	1.8441	2.58359e-35
AT4G33940	protein.degradation.ubiquitin.E3.RING	'zinc finger (C3HC4-type RING finger) family protein | chr4:16266023-16267786 FORWARD'	1.09367	3.37589e-35
AT5G62865	not assigned.unknown	'unknown protein; BEST Arabidopsis thaliana protein match is: unknown protein (TAIR:AT3G48020.1).'	1.25755	3.66719e-35
AT3G04320	stress.biotic.PR-proteins.proteinase inhibitors	'endopeptidase inhibitor | chr3:1143791-1144661 FORWARD'	4.24464	3.80243e-35
AT1G30040	hormone metabolism.gibberelin.synthesis-degradation.GA2 oxidase	'Symbols: ATGA2OX2 | ATGA2OX2 (GIBBERELLIN 2-OXIDASE); gibberellin 2-beta-dioxygenase | chr1:10537648-10539831 FORWARD'	2.43813	3.87547e-35
AT1G80610	not assigned.unknown	'unknown protein | chr1:30300733-30304033 REVERSE'	2.25291	4.23579e-35	1.16193	3.09602e-07
AT5G01730	cell.organisation	'Symbols: WAVE3, ATSCAR4 | ATSCAR4 | chr5:272832-277561 REVERSE'	1.26412	5.41908e-35
AT4G38410	stress.abiotic.unspecified	'dehydrin, putative | chr4:17980940-17981719 FORWARD'	4.34542	6.15347e-35	1.71984	0.0176974
AT5G22520	not assigned.unknown	'unknown protein | chr5:7478930-7479527 FORWARD'	4.83154	6.54323e-35
AT1G08930	transport.sugars	'Symbols: ERD6 | ERD6 (EARLY RESPONSE TO DEHYDRATION 6); carbohydrate transmembrane transporter/ sugar transmembrane transporter/ sugar:hydrogen symporter | chr1:2873465-2877223 FORWARD'	1.44123	6.87534e-35
AT3G54950	development.storage proteins	'Symbols: PLP7, PLA IIIA | PLA IIIA (PATATIN-LIKE PROTEIN 6) | chr3:20358896-20361233 REVERSE'	1.93793	7.01366e-35
AT1G59590	not assigned.no ontology	'Symbols: ZCF37 | ZCF37 | chr1:21887752-21888792 FORWARD'	2.59545	8.13251e-35
AT1G03230	protein.degradation.aspartate protease	'extracellular dermal glycoprotein, putative / EDGP, putative | chr1:790091-791592 FORWARD'	1.52244	9.10039e-35
AT4G35730	not assigned.unknown	'unknown protein | chr4:16931039-16933356 FORWARD'	2.32403	9.15837e-35
AT5G06390	cell wall.cell wall proteins.AGPs.AGP	'Symbols: FLA17 | FLA17 (FASCICLIN-LIKE ARABINOGALACTAN PROTEIN 17 PRECURSOR) | chr5:1952851-1955788 FORWARD'	1.6577	9.67166e-35
AT4G11170	stress.biotic.PR-proteins	'disease resistance protein (TIR-NBS-LRR class), putative | chr4:6811127-6817130 FORWARD'	3.90015	1.15969e-34
AT4G01140	not assigned.unknown	'unknown protein | chr4:490749-492199 REVERSE'	4.20628	1.18603e-34
AT3G01165			4.55601	1.30858e-34
AT5G66675	not assigned.unknown	'unknown protein | chr5:26615083-26616990 REVERSE'	1.35724	1.75421e-34
AT4G09890	not assigned.unknown	'unknown protein | chr4:6218396-6218927 FORWARD'	1.62195	1.80709e-34
AT3G14090	cell.vesicle transport	'Symbols: ATEXO70D3 | ATEXO70D3 (exocyst subunit EXO70 family protein D3); protein binding | chr3:4669253-4671575 REVERSE'	1.42959	1.86836e-34
AT4G02200	stress.abiotic.drought/salt	'drought-responsive family protein | chr4:972707-974692 FORWARD'	1.62237	2.09085e-34
AT1G25400	not assigned.unknown	'unknown protein | chr1:8911130-8912398 REVERSE'	1.99357	2.30218e-34
AT1G32920	not assigned.unknown	'unknown protein | chr1:11928807-11929302 FORWARD'	2.54568	2.55812e-34	1.32511	1.62696e-09
AT5G01720	protein.degradation.ubiquitin.E3.SCF.FBOX	'F-box family protein (FBL3) | chr5:266723-270483 REVERSE'	-2.50444	2.77214e-34
AT1G05680	hormone metabolism.salicylic acid.synthesis-degradation	'UDP-glucoronosyl/UDP-glucosyl transferase family protein | chr1:1703092-1704691 REVERSE'	3.29251	2.9154e-34	1.58038	2.2451e-05
AT2G25250	not assigned.unknown	'unknown protein | chr2:10753835-10754713 FORWARD'	1.67069	2.99667e-34
AT4G08500	signalling.MAP kinases	'Symbols: MEKK1, ATMEKK1, MAPKKK8, ARAKIN | MEKK1 (MAP KINASE KINASE KINASE 1); DNA binding / MAP kinase kinase kinase/ kinase/ kinase binding / protein binding | chr4:5403753-5407301 REVERSE'	1.26771	3.20037e-34
AT2G08475			1.71468	3.38968e-34
AT4G37540	RNA.regulation of transcription.AS2,Lateral Organ Boundaries Gene Family	'Symbols: LBD39 | LBD39 (LOB DOMAIN-CONTAINING PROTEIN 39) | chr4:17639533-17640665 REVERSE'	-1.44333	3.42688e-34
AT2G44670	development.unspecified	'senescence-associated protein-related | chr2:18425180-18426060 FORWARD'	1.60328	3.9433e-34
AT5G01542	micro RNA, natural antisense etc	'Potential natural antisense gene, locus overlaps with AT5G01540;'	1.99273	4.00139e-34
AT2G14900	hormone metabolism.gibberelin.induced-regulated-responsive-activated	'gibberellin-regulated family protein | chr2:6404175-6405330 FORWARD'	1.71387	4.37012e-34
AT4G24380	not assigned.unknown	'unknown protein | chr4:12612535-12613719 FORWARD'	2.26904	4.5224e-34	1.63758	1.51253e-16
AT1G35230	cell wall.cell wall proteins.AGPs.AGP	'Symbols: AGP5 | AGP5 (ARABINOGALACTAN-PROTEIN 5) | chr1:12917149-12917763 FORWARD'	3.65492	4.88934e-34	2.11675	2.54671e-07
AT1G66400	signalling.calcium	'calmodulin-related protein, putative | chr1:24770575-24771371 REVERSE'	4.44772	4.894e-34	2.5997	9.65505e-07
AT5G52060	stress.abiotic	'Symbols: ATBAG1 | ATBAG1 (ARABIDOPSIS THALIANA BCL-2-ASSOCIATED ATHANOGENE 1); protein binding | chr5:21152214-21154244 REVERSE'	1.36395	5.91479e-34
AT4G29440	not assigned.unknown	'unknown protein | chr4:14473757-14477877 REVERSE'	1.94634	5.96773e-34
AT1G69430	not assigned.unknown	'unknown protein | chr1:26097787-26099388 FORWARD'	3.41302	8.5544e-34
AT1G27910	protein.degradation.ubiquitin.E3.RING	'Symbols: PUB45, ATPUB45 | PUB45 (PLANT U-BOX 45); ubiquitin-protein ligase | chr1:9720736-9724714 REVERSE'	1.73559	9.72383e-34
AT1G28380	not assigned.unknown	'Symbols: NSL1 | NSL1 (necrotic spotted lesions 1) | chr1:9963593-9966320 FORWARD'	1.99612	9.87987e-34
AT1G13210	transport.p- and v-ATPases	'Symbols: ACA.l | ACA.l (autoinhibited Ca2+/ATPase II); ATPase, coupled to transmembrane movement of ions, phosphorylative mechanism / calmodulin binding | chr1:4508963-4513938 REVERSE'	1.9711	1.00806e-33
AT1G04833			2.13426	1.19316e-33
AT1G61890	transport.misc	'MATE efflux family protein | chr1:22867770-22871280 REVERSE'	2.21586	1.29706e-33
AT1G21120	misc.O-methyl transferases	'O-methyltransferase, putative | chr1:7395228-7396773 REVERSE'	3.46917	1.3984e-33	1.05402	0.0126616
AT5G09855			1.37316	1.53841e-33
AT4G28085	not assigned.unknown	'unknown protein | chr4:13960032-13960483 FORWARD'	2.78575	1.89312e-33	1.20956	2.32328e-05
AT2G18193	protein.degradation.AAA type	'AAA-type ATPase family protein | chr2:7917505-7919277 REVERSE'	3.35189	1.99067e-33
AT1G24140	protein.degradation.metalloprotease	'matrixin family protein | chr1:8536045-8537387 REVERSE'	4.18834	2.03301e-33
AT3G10640	RNA.regulation of transcription.SNF7	'Symbols: VPS60.1 | VPS60.1 | chr3:3323310-3325039 REVERSE'	1.2288	2.18434e-33
AT5G66210	protein.postranslational modification.kinase	'Symbols: CPK28 | CPK28; ATP binding / calcium ion binding / calmodulin-dependent protein kinase/ protein kinase/ protein serine/threonine kinase | chr5:26456291-26459624 REVERSE'	1.92122	3.1943e-33
AT5G66210	signalling.calcium	'Symbols: CPK28 | CPK28; ATP binding / calcium ion binding / calmodulin-dependent protein kinase/ protein kinase/ protein serine/threonine kinase | chr5:26456291-26459624 REVERSE'	1.92122	3.1943e-33
AT1G61667	not assigned.unknown	'unknown protein | chr1:22767663-22768501 FORWARD'	1.94627	3.50098e-33	1.29707	8.23928e-13
AT3G06760	stress.abiotic.drought/salt	'INVOLVED IN: response to water deprivation; EXPRESSED IN: 24 plant structures; EXPRESSED DURING: 15 growth stages; CONTAINS InterPro DOMAIN/s: Drought induced 19 (InterPro:IPR008598); BEST Arabidopsis thaliana protein match is: HRB1 (HYPERSENSITIVE TO RED AND BLUE); protein binding (TAIR:AT5G49230.1). | chr3:2132758-2134556 FORWARD'	1.51651	3.85218e-33
AT2G40000	not assigned.unknown	'Symbols: HSPRO2, ATHSPRO2 | HSPRO2 (ARABIDOPSIS ORTHOLOG OF SUGAR BEET HS1 PRO-1 2) | chr2:16700510-16702028 REVERSE'	1.46607	3.91948e-33
AT1G22470	not assigned.unknown	'unknown protein | chr1:7932854-7933390 REVERSE'	3.54987	4.09476e-33
AT1G68330	not assigned.unknown	'unknown protein | chr1:25610923-25612202 FORWARD'	3.31883	4.10994e-33
AT1G04240	RNA.regulation of transcription.Aux/IAA family	'Symbols: SHY2, IAA3 | SHY2 (SHORT HYPOCOTYL 2); transcription factor | chr1:1128188-1129551 REVERSE'	1.38013	4.49948e-33
AT3G54100	hormone metabolism.auxin.induced-regulated-responsive-activated	'unknown protein | chr3:20034071-20037953 REVERSE'	1.51009	6.11216e-33
AT2G21500	protein.degradation.ubiquitin.E3.RING	'protein binding / zinc ion binding | chr2:9207669-9210231 REVERSE'	1.25032	6.24536e-33
AT4G01026	not assigned.unknown	'unknown protein | chr4:447052-448511 FORWARD'	1.40806	6.34028e-33
AT3G21305			4.10475	7.32821e-33
AT1G76690	hormone metabolism.jasmonate.synthesis-degradation.12-Oxo-PDA-reductase	'Symbols: OPR2, ATOPR2 | OPR2 | chr1:28778890-28780483 FORWARD'	1.84457	7.75949e-33	1.0344	7.34158e-09
AT3G55040	misc.glutathione S transferases	'Symbols: GSTL2 | GSTL2 | chr3:20398538-20400346 REVERSE'	1.38189	7.84889e-33
AT3G44635			2.51371	9.57841e-33
AT3G58790	misc.UDP glucosyl and glucoronyl transferases	'Symbols: GAUT15 | GAUT15 (Galacturonosyltransferase 15); polygalacturonate 4-alpha-galacturonosyltransferase/ transferase, transferring glycosyl groups / transferase, transferring hexosyl groups | chr3:21742071-21746324 REVERSE'	1.30341	1.05811e-32
AT3G12700	protein.degradation.aspartate protease	'aspartyl protease family protein | chr3:4037070-4039134 FORWARD'	2.41596	1.53325e-32
AT5G64750	RNA.regulation of transcription.AP2/EREBP, APETALA2/Ethylene-responsive element binding protein family	'Symbols: ABR1 | ABR1 (ABA REPRESSOR1); DNA binding / transcription factor | chr5:25891506-25893888 FORWARD'	2.15805	1.60238e-32
AT4G17080	signalling.phosphinositides.phosphatidylinositol-4-phosphate 5-kinase	'FUNCTIONS IN: molecular_function unknown; INVOLVED IN: biological_process unknown; LOCATED IN: cellular_component unknown; EXPRESSED IN: 22 plant structures; EXPRESSED DURING: 13 growth stages; CONTAINS InterPro DOMAIN/s: MORN motif (InterPro:IPR003409); BEST Arabidopsis thaliana protein match is: MORN (Membrane Occupation and Recognition Nexus) repeat-containing protein /phosphatidylinositol-4-…	-1.37103	1.66879e-32
AT1G63260	development.unspecified	'Symbols: TET10 | TET10 (TETRASPANIN10) | chr1:23466800-23469204 REVERSE'	1.48495	1.70254e-32
AT2G43120	not assigned.no ontology	'pirin, putative | chr2:17927264-17928984 FORWARD'	2.88933	1.81863e-32	1.13031	0.00130449
AT1G53430	signalling.receptor kinases.leucine rich repeat VIII.VIII-2	'leucine-rich repeat family protein / protein kinase family protein | chr1:19935167-19941088 FORWARD'	1.8901	1.82482e-32
AT4G23220	signalling.receptor kinases.DUF 26	'kinase | chr4:12153956-12157091 REVERSE'	2.74497	2.20422e-32
AT5G11975			1.49901	2.44221e-32
AT5G45110	cell.organisation	'Symbols: NPR3 | NPR3 (NPR1-LIKE PROTEIN 3); protein binding | chr5:18228910-18231522 FORWARD'	1.55155	2.72843e-32
AT1G55450	development.unspecified	'embryo-abundant protein-related | chr1:20704918-20706890 REVERSE'	2.2625	3.02141e-32
AT1G80840	RNA.regulation of transcription.WRKY domain transcription factor family	'Symbols: WRKY40, ATWRKY40 | WRKY40; transcription factor | chr1:30383691-30385499 FORWARD'	2.34778	3.92945e-32	2.13644	4.41156e-26
AT4G22580	misc.UDP glucosyl and glucoronyl transferases	'exostosin family protein | chr4:11889098-11890725 REVERSE'	2.04664	6.06999e-32
AT2G32140	stress.biotic.receptors	'transmembrane receptor | chr2:13655627-13657175 REVERSE'	4.97083	6.40936e-32	3.0999	1.7067e-06
AT2G16060	redox.heme	'Symbols: GLB1, AHB1, ARATH GLB1, NSHB1, ATGLB1 | AHB1 (ARABIDOPSIS HEMOGLOBIN 1); oxygen binding / oxygen transporter | chr2:6982531-6983631 REVERSE'	2.00888	6.58527e-32
AT1G19780	transport.cyclic nucleotide or calcium regulated channels	'Symbols: ATCNGC8, CNGC8 | ATCNGC8 (CYCLIC NUCLEOTIDE GATED CHANNEL 8); calmodulin binding / cyclic nucleotide binding / ion channel | chr1:6833885-6836578 REVERSE'	2.02936	7.07815e-32
AT1G64060	stress.biotic.respiratory burst	'Symbols: ATRBOH F, ATRBOHF, RBOHAP108, RBOHF | ATRBOH F (ARABIDOPSIS THALIANA RESPIRATORY BURST OXIDASE PROTEIN F); NAD(P)H oxidase | chr1:23769774-23776931 FORWARD'	2.31941	7.51954e-32
AT5G52580	signalling.G-proteins	'RAB GTPase activator | chr5:21338052-21342984 FORWARD'	1.18944	9.47202e-32
AT4G19520	stress.biotic.PR-proteins	'disease resistance protein (TIR-NBS-LRR class), putative | chr4:10642658-10647079 REVERSE'	2.09843	1.12115e-31
AT5G39670	signalling.calcium	'calcium-binding EF hand family protein | chr5:15883179-15884067 FORWARD'	2.5145	1.23581e-31
AT1G10550	cell wall.modification	'Symbols: XTH33, XET | XTH33; hydrolase, acting on glycosyl bonds / hydrolase, hydrolyzing O-glycosyl compounds / xyloglucan:xyloglucosyl transferase | chr1:3479153-3480988 REVERSE'	3.308	1.49942e-31	1.49281	6.48333e-05
AT3G20340	not assigned.unknown	'Expression of the gene is downregulated in the presence of paraquat, an inducer of photoxidative stress. | chr3:7092900-7093501 REVERSE'	2.00723	1.55035e-31
AT3G57880	not assigned.no ontology.C2 domain-containing protein	'C2 domain-containing protein | chr3:21430983-21434600 REVERSE'	1.14105	1.65562e-31
AT5G61440	redox.thioredoxin	'Symbols: ACHT5 | ACHT5 (ATYPICAL CYS HIS RICH THIOREDOXIN 5) | chr5:24707500-24708893 FORWARD'	1.68554	1.72246e-31
AT4G13395	development.unspecified	'Symbols: DVL10, RTFL12 | RTFL12 (ROTUNDIFOLIA LIKE 12) | chr4:7785687-7786113 REVERSE'	1.60894	1.91595e-31
AT5G61240	stress.biotic	'protein binding | chr5:24629280-24632211 FORWARD'	1.19069	1.92248e-31
AT4G39890	signalling.G-proteins	'Symbols: AtRABH1c | AtRABH1c (Arabidopsis Rab GTPase homolog H1c); GTP binding / protein binding | chr4:18505962-18507586 FORWARD'	2.13006	1.95812e-31	1.0854	9.90853e-07
AT5G36290	not assigned.unknown	'unknown protein | chr5:14302739-14305176 FORWARD'	1.01795	3.44997e-31
AT1G72950	stress.biotic.PR-proteins	'disease resistance protein (TIR-NBS class), putative | chr1:27444585-27445980 FORWARD'	3.54899	3.56201e-31
AT4G13495	not assigned.unknown	'other RNA | chr4:7843217-7846774 FORWARD'	-1.25772	3.86534e-31
AT5G14470	cell wall.precursor synthesis.sugar kinases.glucuronic acid kinase	'GHMP kinase-related | chr5:4662803-4664647 REVERSE'	2.02125	5.38286e-31
AT3G52470	not assigned.no ontology	'harpin-induced family protein / HIN1 family protein / harpin-responsive family protein | chr3:19450649-19451982 FORWARD'	1.73608	5.59458e-31
AT1G56520	stress.biotic.PR-proteins	'disease resistance protein (TIR-NBS-LRR class), putative | chr1:21174768-21178920 REVERSE'	2.07065	6.21542e-31
AT5G20630	stress.abiotic.unspecified	'Symbols: GLP3, GLP3A, GLP3B, ATGER3, GER3 | GER3 (GERMIN 3); oxalate oxidase | chr5:6975104-6975993 REVERSE'	-2.96004	6.74471e-31
AT3G26210	misc.cytochrome P450	'Symbols: CYP71B23 | CYP71B23; electron carrier/ heme binding / iron ion binding / monooxygenase/ oxygen binding | chr3:9593132-9595243 REVERSE'	-1.4832	7.87962e-31
AT3G15480	not assigned.unknown	'unknown protein | chr3:5226248-5227789 REVERSE'	1.09275	8.04539e-31
AT2G38250	RNA.regulation of transcription.Trihelix, Triple-Helix transcription factor family	'DNA-binding protein-related | chr2:16018357-16019500 FORWARD'	2.13443	8.732e-31
AT3G25610	transport.p- and v-ATPases	'haloacid dehalogenase-like hydrolase family protein | chr3:9308942-9313353 REVERSE'	2.21984	8.88744e-31	1.06323	4.16272e-06
AT1G03730	not assigned.unknown	'unknown protein | chr1:930828-931895 REVERSE'	1.77565	9.46464e-31
AT1G78850	misc.myrosinases-lectin-jacalin	'curculin-like (mannose-binding) lectin family protein | chr1:29641926-29643431 REVERSE'	2.58821	9.63855e-31
AT1G75020	lipid metabolism.Phospholipid synthesis.1-acylglycerol-3-phosphate O-acyltransferase	'Symbols: LPAT4 | LPAT4 (LYSOPHOSPHATIDYL ACYLTRANSFERASE 4); acyltransferase | chr1:28171018-28173436 FORWARD'	1.6305	1.16325e-30
AT2G25800	not assigned.unknown	'INVOLVED IN: biological_process unknown; EXPRESSED IN: 23 plant structures; EXPRESSED DURING: 13 growth stages; CONTAINS InterPro DOMAIN/s: Munc13 homology 1 (InterPro:IPR014770), Protein of unknown function DUF810 (InterPro:IPR008528), Munc13 homology 2 (InterPro:IPR014772); BEST Arabidopsis thaliana protein match is: unknown protein (TAIR:AT2G20010.2); Has 242 Blast hits to 156 proteins in 35 …	1.71171	1.17511e-30
AT5G47390	RNA.regulation of transcription.MYB-related transcription factor family	'myb family transcription factor | chr5:19226790-19228858 FORWARD'	1.1152	1.22222e-30
AT4G09375			1.45384	1.27364e-30
AT2G34510	not assigned.unknown	'FUNCTIONS IN: molecular_function unknown; INVOLVED IN: biological_process unknown; LOCATED IN: anchored to membrane; EXPRESSED IN: 20 plant structures; EXPRESSED DURING: 14 growth stages; CONTAINS InterPro DOMAIN/s: Protein of unknown function DUF642 (InterPro:IPR006946), Galactose-binding like (InterPro:IPR008979); BEST Arabidopsis thaliana protein match is: unknown protein (TAIR:AT1G29980.1); …	1.48008	1.50814e-30
AT2G41100	signalling.calcium	'Symbols: TCH3, ATCAL4 | TCH3 (TOUCH 3); calcium ion binding | chr2:17138073-17139610 FORWARD'	1.81145	1.69046e-30
AT1G69930	misc.glutathione S transferases	'Symbols: ATGSTU11 | ATGSTU11 (GLUTATHIONE S-TRANSFERASE TAU 11); glutathione transferase | chr1:26337497-26338795 REVERSE'	3.69646	2.05264e-30	3.04624	3.89513e-19
AT3G55050	protein.postranslational modification	'serine/threonine protein phosphatase 2C (PP2C6) | chr3:20400488-20402585 REVERSE'	1.35637	2.13032e-30
AT3G14205	signalling.phosphinositides	'phosphoinositide phosphatase family protein | chr3:4715707-4720951 REVERSE'	1.29648	2.28629e-30
AT1G28240	not assigned.unknown	'unknown protein | chr1:9868316-9872211 REVERSE'	1.11286	3.24785e-30
AT3G46930	protein.postranslational modification	'protein kinase family protein | chr3:17285643-17288032 FORWARD'	1.90488	3.59814e-30
AT4G30430	development.unspecified	'Symbols: TET9 | TET9 (TETRASPANIN9) | chr4:14878783-14880331 REVERSE'	6.47661	3.74608e-30	3.93976	0.000108414
AT3G59310	protein.targeting.unknown	'unknown protein | chr3:21921746-21924412 REVERSE'	2.01026	4.21562e-30
AT2G23790	not assigned.unknown	'unknown protein | chr2:10125368-10127521 REVERSE'	1.34201	4.43293e-30
AT1G31130	not assigned.unknown	'unknown protein | chr1:11114701-11116195 REVERSE'	1.77693	4.77421e-30
AT2G18680	not assigned.unknown	'unknown protein | chr2:8094780-8095779 FORWARD'	3.43129	5.66254e-30
AT1G65010	not assigned.no ontology	'unknown protein | chr1:24149543-24154274 FORWARD'	1.34902	7.73666e-30
AT5G56340	protein.degradation.ubiquitin.E3.RING	'Symbols: ATCRT1 | zinc finger (C3HC4-type RING finger) family protein | chr5:22817560-22819657 FORWARD'	1.16658	8.86124e-30
AT4G21920	not assigned.unknown	'unknown protein | chr4:11636084-11636473 REVERSE'	2.75374	9.07664e-30
AT3G02040	lipid metabolism.lipid degradation.lysophospholipases.glycerophosphodiester phosphodiesterase	'Symbols: SRG3 | SRG3 (senescence-related gene 3); glycerophosphodiester phosphodiesterase/ phosphoric diester hydrolase | chr3:348167-350010 REVERSE'	1.87351	9.5102e-30
AT1G26380	misc.nitrilases, *nitrile lyases, berberine bridge enzymes, reticuline oxidases, troponine reductases	'FAD-binding domain-containing protein | chr1:9126737-9128528 REVERSE'	2.84009	9.62716e-30
AT5G57035	protein.postranslational modification	'ATP binding / kinase/ protein kinase/ protein serine/threonine kinase/ ubiquitin-protein ligase | chr5:23080661-23083988 FORWARD'	1.6212	1.06182e-29
AT3G60260	not assigned.no ontology	'phagocytosis and cell motility protein ELMO1-related | chr3:22273853-22277148 FORWARD'	1.03843	1.06406e-29
AT2G17705	not assigned.unknown	'unknown protein | chr2:7692444-7693253 FORWARD'	1.34132	1.07424e-29
AT4G38552	micro RNA, natural antisense etc	'Potential natural antisense gene, locus overlaps with AT4G38550;'	1.4963	1.08212e-29
AT1G17380	not assigned.unknown	'Symbols: JAZ5, TIFY11A | JAZ5 (JASMONATE-ZIM-DOMAIN PROTEIN 5) | chr1:5955488-5957212 REVERSE'	3.70327	1.19172e-29	2.06798	1.14504e-06
AT1G69530	cell wall.modification	'Symbols: ATEXPA1, EXP1, AT-EXP1, ATEXP1, ATHEXP ALPHA 1.2 | ATEXPA1 (ARABIDOPSIS THALIANA EXPANSIN A1) | chr1:26141836-26143496 FORWARD'	-2.85327	1.34444e-29
AT3G21320	not assigned.unknown	'FUNCTIONS IN: molecular_function unknown; INVOLVED IN: biological_process unknown; LOCATED IN: cellular_component unknown; BEST Arabidopsis thaliana protein match is: ELF3 (EARLY FLOWERING 3); protein C-terminus binding / transcription factor (TAIR:AT2G25930.1); Has 39 Blast hits to 37 proteins in 14 species: Archae - 0; Bacteria - 0; Metazoa - 3; Fungi - 0; Plants - 34; Viruses - 0; Other Eukar…	2.20045	1.44258e-29
AT2G22125	not assigned.no ontology.C2 domain-containing protein	'binding | chr2:9406263-9414518 FORWARD'	1.63683	1.44354e-29
AT2G29550	cell.organisation	'Symbols: TUB7 | TUB7; structural constituent of cytoskeleton | chr2:12644047-12646037 REVERSE'	1.19019	1.96744e-29
AT2G02800	protein.postranslational modification.kinase.receptor like cytoplasmatic kinase VII	'Symbols: APK2B | APK2B (PROTEIN KINASE 2B); ATP binding / kinase/ protein kinase/ protein serine/threonine kinase | chr2:796680-799443 REVERSE'	1.14021	1.9992e-29
AT2G43710	lipid metabolism.FA synthesis and FA elongation.ACP desaturase	'Symbols: SSI2, FAB2 | SSI2; acyl-[acyl-carrier-protein] desaturase/ stearoyl-CoA 9-desaturase | chr2:18119962-18122889 FORWARD'	-1.0412	2.01068e-29
AT5G27920	protein.degradation.ubiquitin.E3.SCF.FBOX	'F-box family protein | chr5:9941905-9944778 REVERSE'	-1.49167	2.211e-29
AT5G40460	not assigned.unknown	'unknown protein | chr5:16202247-16202932 FORWARD'	3.35997	2.38464e-29	1.39827	0.00675185
AT3G13210	cell.cycle	'crooked neck protein, putative / cell cycle protein, putative | chr3:4244921-4247846 FORWARD'	3.86235	2.39516e-29
AT4G22690	misc.cytochrome P450	'Symbols: CYP706A1 | CYP706A1; electron carrier/ heme binding / iron ion binding / monooxygenase/ oxygen binding | chr4:11929359-11931693 FORWARD'	2.6782	2.55237e-29
AT3G07790	not assigned.no ontology	'DGCR14-related | chr3:2487369-2489220 FORWARD'	1.08931	2.59044e-29
AT3G09405	cell wall.pectin*esterases.acetyl esterase	'FUNCTIONS IN: molecular_function unknown; INVOLVED IN: biological_process unknown; LOCATED IN: cellular_component unknown; CONTAINS InterPro DOMAIN/s: Pectinacetylesterase (InterPro:IPR004963); BEST Arabidopsis thaliana protein match is: pectinacetylesterase family protein (TAIR:AT3G09410.1). | chr3:2894812-2897674 REVERSEmoderately similar to ( 229)AT3G09410pectinacetylesterase family protein |…	3.63201	2.86237e-29	1.37181	0.00559935
AT2G18090	RNA.regulation of transcription.putative transcription regulator	'PHD finger family protein / SWIB complex BAF60b domain-containing protein / GYF domain-containing protein | chr2:7864314-7867766 FORWARD'	1.33793	3.30081e-29
AT2G08680			1.68671	3.40069e-29
AT4G22710	misc.cytochrome P450	'Symbols: CYP706A2 | CYP706A2; electron carrier/ heme binding / iron ion binding / monooxygenase/ oxygen binding | chr4:11934969-11936755 FORWARD'	3.75733	3.47631e-29
AT1G22330	RNA.RNA binding	'RNA binding / nucleic acid binding / nucleotide binding | chr1:7886542-7889534 FORWARD'	1.61749	3.69478e-29
AT5G08240	not assigned.unknown	'unknown protein | chr5:2650837-2652398 REVERSE'	1.57226	4.01722e-29
AT2G48030	DNA.synthesis/chromatin structure	'endonuclease/exonuclease/phosphatase family protein | chr2:19647523-19650148 REVERSE'	1.62265	4.04579e-29
AT1G33610	not assigned.no ontology	'protein binding | chr1:12188910-12192849 FORWARD'	1.37334	4.22206e-29
AT5G60920	cell wall.cellulose synthesis.COBRA	'Symbols: COB | COB (COBRA) | chr5:24511196-24514129 REVERSE'	1.55395	4.22334e-29
AT5G47230	hormone metabolism.ethylene.signal transduction	'Symbols: ERF5, ATERF-5, ATERF5 | ERF5 (ETHYLENE RESPONSIVE ELEMENT BINDING FACTOR 5); DNA binding / transcription activator/ transcription factor | chr5:19179939-19181129 FORWARD'	2.3665	4.27831e-29
AT2G25770	not assigned.unknown	'unknown protein | chr2:10992808-10993652 FORWARD'	2.11388	4.83643e-29
AT1G62770	misc.invertase/pectin methylesterase inhibitor family protein	'invertase/pectin methylesterase inhibitor family protein | chr1:23245886-23246890 REVERSE'	-1.96393	4.96365e-29
AT5G14450	misc.GDSL-motif lipase	'GDSL-motif lipase/hydrolase family protein | chr5:4658441-4660175 FORWARD'	1.70031	5.11916e-29
AT3G11700	cell wall.cell wall proteins.AGPs.AGP	'Symbols: FLA18 | FLA18 (FASCICLIN-LIKE ARABINOGALACTAN PROTEIN 18 PRECURSOR) | chr3:3698839-3701493 FORWARD'	1.69713	5.12705e-29
AT1G15430	not assigned.unknown	'FUNCTIONS IN: molecular_function unknown; INVOLVED IN: biological_process unknown; LOCATED IN: cellular_component unknown; EXPRESSED IN: 24 plant structures; EXPRESSED DURING: 15 growth stages; CONTAINS InterPro DOMAIN/s: Protein of unknown function DUF1644 (InterPro:IPR012866); BEST Arabidopsis thaliana protein match is: zinc ion binding (TAIR:AT1G80220.1); Has 144 Blast hits to 135 proteins in…	1.4993	6.25872e-29	1.17558	3.2527e-17
AT5G13220	not assigned.unknown	'Symbols: JAZ10, TIFY9, JAS1 | JAZ10 (JASMONATE-ZIM-DOMAIN PROTEIN 10) | chr5:4218888-4220814 FORWARD'	2.18687	6.48213e-29
AT4G32790	misc.UDP glucosyl and glucoronyl transferases	'exostosin family protein | chr4:15812566-15814987 FORWARD'	1.49588	6.88065e-29
AT4G05100	RNA.regulation of transcription.MYB domain transcription factor family	'Symbols: AtMYB74 | AtMYB74 (myb domain protein 74); DNA binding / transcription factor | chr4:2618454-2619887 FORWARD'	4.13936	6.97244e-29
AT5G11000	not assigned.unknown	'unknown protein | chr5:3479029-3480425 REVERSE'	1.51793	7.38455e-29
AT1G27960	not assigned.unknown	'Symbols: ECT9 | ECT9 (evolutionarily conserved C-terminal region 9) | chr1:9742188-9745787 REVERSE'	2.04567	7.95574e-29
AT2G21120	not assigned.unknown	'unknown protein | chr2:9051748-9054613 REVERSE'	1.07799	8.71796e-29
AT5G12850	RNA.regulation of transcription.C3H zinc finger family	'zinc finger (CCCH-type) family protein | chr5:4056187-4059580 FORWARD'	1.28427	9.05003e-29
AT3G26740	signalling.light	'Symbols: CCL | CCL (CCR-LIKE) | chr3:9827801-9828680 FORWARD'	-1.02475	1.00909e-28
AT4G34260	not assigned.unknown	'Symbols: FUC95A | FUC95A; 1,2-alpha-L-fucosidase | chr4:16398028-16401810 FORWARD'	1.53641	1.08423e-28
AT1G25440	RNA.regulation of transcription.C2C2(Zn) CO-like, Constans-like zinc finger family	'zinc finger (B-box type) family protein | chr1:8933716-8935460 REVERSE'	-1.87653	1.25389e-28
AT5G64300	Co-factor and vitamine metabolism.riboflavin.GTP cyclohydrolase II	'Symbols: ATGCH, GCH, ATRIBA1, RFD1 | ATGCH; 3,4-dihydroxy-2-butanone-4-phosphate synthase/ GTP cyclohydrolase II | chr5:25718404-25721162 FORWARD'	1.59285	1.28775e-28
AT1G19050	RNA.regulation of transcription.ARR	'Symbols: ARR7 | ARR7 (RESPONSE REGULATOR 7); transcription regulator/ two-component response regulator | chr1:6577833-6579178 REVERSE'	2.0544	1.39812e-28
AT2G37025	DNA.synthesis/chromatin structure	'Symbols: TRFL8 | TRFL8 (TRF-LIKE 8); DNA binding | chr2:15549052-15552105 FORWARD'	1.32165	1.46549e-28
AT1G67880	protein.glycosylation	'glycosyl transferase family 17 protein | chr1:25453921-25455735 REVERSE'	2.35954	1.94828e-28
AT5G22780	cell.vesicle transport	'adaptin family protein | chr5:7589854-7598049 REVERSE'	1.11432	2.25564e-28
AT5G64870	not assigned.unknown	'FUNCTIONS IN: molecular_function unknown; INVOLVED IN: biological_process unknown; LOCATED IN: plasma membrane, vacuole; EXPRESSED IN: 18 plant structures; EXPRESSED DURING: 11 growth stages; CONTAINS InterPro DOMAIN/s: Band 7 protein (InterPro:IPR001107); BEST Arabidopsis thaliana protein match is: unknown protein (TAIR:AT5G25250.1); Has 3110 Blast hits to 2534 proteins in 575 species: Archae -…	4.06447	2.30685e-28
AT5G10550	DNA.synthesis/chromatin structure	'Symbols: GTE2 | GTE2 (Global transcription factor group E 2); DNA binding | chr5:3332855-3335232 REVERSE'	1.05609	2.50849e-28
AT3G25500	not assigned.no ontology.formin homology 2 domain-containing protein	'Symbols: AFH1, FH1, AHF1, ATFH1 | AFH1 (FORMIN HOMOLOGY 1); actin binding / actin filament binding / protein binding | chr3:9251093-9255002 REVERSE'	1.401	2.79797e-28
AT1G71960	transport.ABC transporters and multidrug resistance systems	'ABC transporter family protein | chr1:27082394-27088248 REVERSE'	2.46091	3.07916e-28
AT1G18570	secondary metabolism.sulfur-containing.glucosinolates.regulation.indole	'Symbols: MYB51, AtMYB51, BW51A, BW51B, HIG1 | MYB51 (MYB DOMAIN PROTEIN 51); DNA binding / transcription factor | chr1:6389411-6391267 FORWARD'	2.12872	3.11795e-28
AT1G18570	RNA.regulation of transcription.MYB domain transcription factor family	'Symbols: MYB51, AtMYB51, BW51A, BW51B, HIG1 | MYB51 (MYB DOMAIN PROTEIN 51); DNA binding / transcription factor | chr1:6389411-6391267 FORWARD'	2.12872	3.11795e-28
AT1G17147	not assigned.unknown	'FUNCTIONS IN: molecular_function unknown; INVOLVED IN: biological_process unknown; LOCATED IN: cellular_component unknown; CONTAINS InterPro DOMAIN/s: VQ (InterPro:IPR008889); BEST Arabidopsis thaliana protein match is: VQ motif-containing protein (TAIR:AT1G78410.1); Has 18 Blast hits to 18 proteins in 5 species: Archae - 0; Bacteria - 0; Metazoa - 0; Fungi - 0; Plants - 18; Viruses - 0; Other E…	3.46561	3.51499e-28	1.21881	0.0392338
AT4G13330	not assigned.unknown	'unknown protein | chr4:7754248-7755955 REVERSE'	1.83185	3.51499e-28
AT4G28140	RNA.regulation of transcription.AP2/EREBP, APETALA2/Ethylene-responsive element binding protein family	'AP2 domain-containing transcription factor, putative | chr4:13974691-13975908 REVERSE'	3.88382	3.87977e-28	2.87012	2.31826e-11
AT2G34770	lipid metabolism.FA desaturation.a hydroxylase	'Symbols: FAH1 | FAH1 (FATTY ACID HYDROXYLASE 1); catalytic/ fatty acid alpha-hydroxylase | chr2:14665667-14668250 FORWARD'	1.61371	4.4254e-28
AT1G19835	not assigned.unknown	'unknown protein | chr1:6855952-6860332 REVERSE'	1.27698	5.44933e-28
AT1G52290	signalling.receptor kinases.proline extensin like	'protein kinase family protein | chr1:19470033-19472449 REVERSE'	3.03691	5.44933e-28	2.4292	1.2958e-15
AT1G27100	not assigned.unknown	'FUNCTIONS IN: molecular_function unknown; INVOLVED IN: biological_process unknown; LOCATED IN: vacuole; EXPRESSED IN: 23 plant structures; EXPRESSED DURING: 13 growth stages; CONTAINS InterPro DOMAIN/s: Protein of unknown function DUF569 (InterPro:IPR007679), Actin_cross-linking (InterPro:IPR008999); BEST Arabidopsis thaliana protein match is: unknown protein (TAIR:AT1G69900.1); Has 184 Blast hi…	1.71735	5.55411e-28
AT5G38710	amino acid metabolism.degradation.glutamate family.proline	'proline oxidase, putative / osmotic stress-responsive proline dehydrogenase, putative | chr5:15501245-15504109 FORWARD'	3.00964	5.55751e-28
AT2G39870	not assigned.unknown	'unknown protein | chr2:16643381-16645377 FORWARD'	1.15376	5.59597e-28
AT1G67470	protein.postranslational modification.kinase.receptor like cytoplasmatic kinase III	'protein kinase family protein | chr1:25272182-25273576 FORWARD'	2.14026	5.84636e-28
AT4G17230	RNA.regulation of transcription.GRAS transcription factor family	'Symbols: SCL13 | SCL13 (Scarecrow-like 13); transcription factor | chr4:9660985-9663774 REVERSE'	1.57982	6.28231e-28
AT4G17230	signalling.light	'Symbols: SCL13 | SCL13 (Scarecrow-like 13); transcription factor | chr4:9660985-9663774 REVERSE'	1.57982	6.28231e-28
AT4G17230	development.unspecified	'Symbols: SCL13 | SCL13 (Scarecrow-like 13); transcription factor | chr4:9660985-9663774 REVERSE'	1.57982	6.28231e-28
AT1G49780	RNA.regulation of transcription.PHOR1	'Symbols: PUB26 | PUB26 (PLANT U-BOX 26); binding / ubiquitin-protein ligase | chr1:18428906-18430319 REVERSE'	1.92686	7.19667e-28
AT5G66850	signalling.MAP kinases	'Symbols: MAPKKK5 | MAPKKK5; ATP binding / kinase/ protein kinase/ protein serine/threonine kinase | chr5:26695607-26699324 REVERSE'	1.28552	7.63818e-28
AT4G33420	misc.peroxidases	'peroxidase, putative | chr4:16084828-16086296 FORWARD'	1.72405	7.86095e-28	1.10412	1.61191e-10
AT3G18830	transport.sugars	'Symbols: ATPLT5 | ATPLT5 (POLYOL TRANSPORTER 5); D-ribose transmembrane transporter/ D-xylose transmembrane transporter/ carbohydrate transmembrane transporter/ galactose transmembrane transporter/ glucose transmembrane transporter/ glycerol transmembrane transporter/ mann | chr3:6488862-6491273 REVERSE'	1.58261	8.4208e-28
AT1G20970	not assigned.no ontology	'FUNCTIONS IN: molecular_function unknown; INVOLVED IN: biological_process unknown; LOCATED IN: plasma membrane, vacuole; EXPRESSED IN: guard cell, cultured cell; BEST Arabidopsis thaliana protein match is: PPI1 (PROTON PUMP INTERACTOR 1); protein binding (TAIR:AT4G27500.1); Has 53409 Blast hits to 33585 proteins in 1572 species: Archae - 464; Bacteria - 7066; Metazoa - 25076; Fungi - 5173; Plant…	1.48588	9.04122e-28
AT4G29190	RNA.regulation of transcription.C3H zinc finger family	'zinc finger (CCCH-type) family protein | chr4:14391938-14393373 REVERSE'	-1.24042	1.30955e-27
AT5G24640	not assigned.unknown	'unknown protein | chr5:8436376-8436862 FORWARD'	4.34642	1.45319e-27
AT1G69890	not assigned.unknown	'FUNCTIONS IN: molecular_function unknown; INVOLVED IN: biological_process unknown; EXPRESSED IN: 21 plant structures; EXPRESSED DURING: 13 growth stages; CONTAINS InterPro DOMAIN/s: Protein of unknown function DUF569 (InterPro:IPR007679), Actin_cross-linking (InterPro:IPR008999); BEST Arabidopsis thaliana protein match is: unknown protein (TAIR:AT1G27100.1); Has 121 Blast hits to 109 proteins in…	2.47822	1.57973e-27
AT1G72430	hormone metabolism.auxin.induced-regulated-responsive-activated	'auxin-responsive protein-related | chr1:27264911-27265630 REVERSE'	1.30185	1.64309e-27
AT4G35985	development.unspecified	'senescence/dehydration-associated protein-related | chr4:17032268-17033862 REVERSE'	1.53177	1.68681e-27
AT4G04745	not assigned.unknown	'unknown protein | chr4:2412754-2413328 REVERSE'	4.30427	1.73228e-27	2.40171	1.29859e-06
AT2G17220	protein.postranslational modification.kinase.receptor like cytoplasmatic kinase VII	'protein kinase, putative | chr2:7487654-7490167 REVERSE'	1.51798	1.88345e-27
AT4G04570	signalling.receptor kinases.DUF 26	'protein kinase family protein | chr4:2289959-2292755 FORWARD'	1.61258	2.00309e-27
AT1G31480	lipid metabolism.lipid degradation.lysophospholipases	'Symbols: SGR2 | SGR2 (SHOOT GRAVITROPISM 2); phospholipase A1 | chr1:11265880-11271701 FORWARD'	1.03639	2.01003e-27
AT5G40170	stress.biotic.PR-proteins	'Symbols: AtRLP54 | AtRLP54 (Receptor Like Protein 54); kinase/ protein binding | chr5:16065091-16067574 REVERSE'	1.23432	2.10623e-27
AT5G15730	signalling.receptor kinases.leucine rich repeat I	'serine/threonine protein kinase, putative | chr5:5130503-5133187 FORWARD'	1.25607	2.17017e-27
AT1G56140	signalling.receptor kinases.leucine rich repeat VIII.VIII-2	'leucine-rich repeat family protein / protein kinase family protein | chr1:21001574-21007809 REVERSE'	1.32882	2.35471e-27
AT3G02250	hormone metabolism.auxin.induced-regulated-responsive-activated	'unknown protein | chr3:423801-427061 REVERSE'	1.19286	2.41647e-27
AT1G52190	transport.peptides and oligopeptides	'proton-dependent oligopeptide transport (POT) family protein | chr1:19434509-19438971 FORWARD'	-1.68663	2.50555e-27
AT5G20230	misc.plastocyanin-like	'Symbols: ATBCB, BCB | ATBCB (ARABIDOPSIS BLUE-COPPER-BINDING PROTEIN); copper ion binding / electron carrier | chr5:6826506-6827629 FORWARD'	1.47865	2.91419e-27
AT1G27730	RNA.regulation of transcription.C2H2 zinc finger family	'Symbols: STZ, ZAT10 | STZ (salt tolerance zinc finger); nucleic acid binding / transcription factor/ transcription repressor/ zinc ion binding | chr1:9648141-9649073 REVERSE'	2.29836	3.4157e-27
AT4G23210	signalling.receptor kinases.DUF 26	'Symbols: CRK13 | protein kinase family protein | chr4:12148714-12151479 REVERSE'	1.9072	3.764e-27
AT2G43320	not assigned.unknown	'unknown protein | chr2:17996650-17999927 REVERSE'	1.62791	4.23465e-27
AT1G73010	misc.acid and other phosphatases	'phosphatase | chr1:27464572-27466256 REVERSE'	6.27939	4.7839e-27
AT1G08510	lipid metabolism.FA synthesis and FA elongation.ACP thioesterase	'Symbols: FATB | FATB (fatty acyl-ACP thioesterases B); acyl carrier/ acyl-[acyl-carrier-protein] hydrolase | chr1:2691080-2694377 REVERSE'	1.67118	5.08793e-27
AT4G34970	cell.organisation	'Symbols: ADF9 | ADF9 (ACTIN DEPOLYMERIZING FACTOR 9); actin binding | chr4:16653704-16654871 FORWARD'	-1.36831	5.09547e-27
AT4G30210	misc.cytochrome P450	'Symbols: ATR2, AR2 | ATR2 (ARABIDOPSIS P450 REDUCTASE 2); NADPH-hemoprotein reductase | chr4:14796764-14800922 FORWARD'	1.48287	5.20191e-27
AT1G61670	not assigned.no ontology	'FUNCTIONS IN: molecular_function unknown; LOCATED IN: endomembrane system, integral to membrane; CONTAINS InterPro DOMAIN/s: Transmembrane receptor, eukaryota (InterPro:IPR009637); BEST Arabidopsis thaliana protein match is: unknown protein (TAIR:AT1G10980.1); Has 473 Blast hits to 471 proteins in 125 species: Archae - 0; Bacteria - 2; Metazoa - 242; Fungi - 99; Plants - 92; Viruses - 0; Other E…	1.27003	5.20894e-27
AT2G39360	signalling.receptor kinases.Catharanthus roseus-like RLK1	'protein kinase family protein | chr2:16437472-16440154 REVERSE'	1.42038	5.28061e-27
AT5G02290	protein.postranslational modification.kinase.receptor like cytoplasmatic kinase VII	'Symbols: NAK | NAK; ATP binding / kinase/ protein kinase/ protein serine/threonine kinase/ protein tyrosine kinase | chr5:470182-472627 REVERSE'	1.39001	5.3884e-27
AT4G36030	not assigned.no ontology.armadillo/beta-catenin repeat family protein	'Symbols: ARO3 | ARO3 (ARMADILLO REPEAT ONLY 3); binding | chr4:17044945-17047315 REVERSE'	1.16534	5.76619e-27
AT3G53720	transport.metal	'Symbols: ATCHX20, CHX20 | ATCHX20 (CATION/H+ EXCHANGER 20); monovalent cation:proton antiporter/ sodium:hydrogen antiporter | chr3:19905678-19910112 REVERSE'	1.75797	6.41793e-27
AT5G57220	secondary metabolism.sulfur-containing.glucosinolates.synthesis.indole.cytochrome P450 monooxygenase	'Symbols: CYP81F2 | CYP81F2; electron carrier/ heme binding / iron ion binding / monooxygenase/ oxygen binding | chr5:23187840-23189857 FORWARD'	2.53672	9.00197e-27	1.07804	7.45042e-05
AT5G57220	misc.cytochrome P450	'Symbols: CYP81F2 | CYP81F2; electron carrier/ heme binding / iron ion binding / monooxygenase/ oxygen binding | chr5:23187840-23189857 FORWARD'	2.53672	9.00197e-27	1.07804	7.45042e-05
AT1G48610	RNA.regulation of transcription.putative transcription regulator	'AT hook motif-containing protein | chr1:17970678-17973303 REVERSE'	2.06353	1.055e-26
AT5G14930	development.unspecified	'Symbols: SAG101 | SAG101 (SENESCENCE-ASSOCIATED GENE 101); carboxylesterase/ triacylglycerol lipase | chr5:4828641-4830955 FORWARD'	1.36021	1.05731e-26
AT1G76900	cell.organisation	'Symbols: AtTLP1 | AtTLP1 (TUBBY LIKE PROTEIN 1); phosphoric diester hydrolase/ transcription factor | chr1:28882040-28884545 FORWARD'	1.12956	1.10562e-26
AT4G21990	S-assimilation.APR	'Symbols: APR3, PRH-26, PRH26, ATAPR3 | APR3 (APS REDUCTASE 3); adenylyl-sulfate reductase | chr4:11657008-11659105 REVERSE'	1.47835	1.34207e-26
AT5G16360	not assigned.no ontology	'NC domain-containing protein | chr5:5355082-5356300 REVERSE'	1.73302	1.34207e-26
AT5G25190	hormone metabolism.ethylene.signal transduction	'ethylene-responsive element-binding protein, putative | chr5:8706790-8707748 REVERSE'	2.14663	1.37797e-26
AT3G52940	hormone metabolism.brassinosteroid.synthesis-degradation.sterols.FACKEL	'Symbols: FK, HYD2, ELL1 | FK (FACKEL); delta14-sterol reductase | chr3:19630198-19633296 REVERSE'	1.94642	1.46727e-26
AT4G27410	development.unspecified	'Symbols: RD26 | RD26 (RESPONSIVE TO DESICCATION 26); transcription activator/ transcription factor | chr4:13707900-13709013 REVERSE'	-1.79124	1.60455e-26	-1.80435	5.62011e-28
AT1G29910	PS.lightreaction.photosystem II.LHC-II	'Symbols: CAB3, AB180, LHCB1.2 | CAB3 (CHLOROPHYLL A/B BINDING PROTEIN 3); chlorophyll binding | chr1:10472280-10473299 REVERSE'	-1.25306	1.88628e-26
AT2G42320	DNA.synthesis/chromatin structure	'nucleolar protein gar2-related | chr2:17627962-17630797 FORWARD'	1.035	1.94441e-26
AT5G35750	hormone metabolism.cytokinin.signal transduction	'Symbols: AHK2 | AHK2 (ARABIDOPSIS HISTIDINE KINASE 2); cytokinin receptor/ osmosensor/ protein histidine kinase | chr5:13911371-13916337 REVERSE'	1.18819	2.03823e-26
AT1G20823	protein.degradation.ubiquitin.E3.RING	'zinc finger (C3HC4-type RING finger) family protein | chr1:7238800-7239669 FORWARD'	3.62477	2.20592e-26	1.88723	0.000285426
AT1G71710	minor CHO metabolism.myo-inositol.poly-phosphatases	'inositol polyphosphate 5-phosphatase, putative | chr1:26973567-26976831 REVERSE'	1.28277	2.28571e-26
AT1G76070	not assigned.unknown	'unknown protein | chr1:28546382-28547611 FORWARD'	1.28195	2.31409e-26
AT2G37540	misc.short chain dehydrogenase/reductase (SDR)	'short-chain dehydrogenase/reductase (SDR) family protein | chr2:15751568-15753967 REVERSE'	1.71474	2.70392e-26
AT5G13190	not assigned.unknown	'INVOLVED IN: biological_process unknown; LOCATED IN: cellular_component unknown; EXPRESSED IN: 24 plant structures; EXPRESSED DURING: 15 growth stages; CONTAINS InterPro DOMAIN/s: LPS-induced tumor necrosis factor alpha factor (InterPro:IPR006629); Has 21 Blast hits to 21 proteins in 10 species: Archae - 0; Bacteria - 0; Metazoa - 2; Fungi - 0; Plants - 19; Viruses - 0; Other Eukaryotes - 0 (sou…	1.34592	3.08863e-26
AT2G44290	misc.protease inhibitor/seed storage/lipid transfer protein (LTP) family protein	'protease inhibitor/seed storage/lipid transfer protein (LTP) family protein (YLS3) | chr2:18305201-18306251 REVERSE'	3.06348	3.10091e-26
AT2G27500	misc.beta 1,3 glucan hydrolases.glucan endo-1,3-beta-glucosidase	'glycosyl hydrolase family 17 protein | chr2:11752170-11754028 REVERSE'	1.7979	3.18459e-26
AT5G07070	protein.postranslational modification	'Symbols: CIPK2, SnRK3.2 | CIPK2 (CBL-INTERACTING PROTEIN KINASE 2); ATP binding / kinase/ protein kinase/ protein serine/threonine kinase | chr5:2196434-2198114 REVERSE'	1.75913	3.18459e-26
AT1G63720	not assigned.no ontology	'EXPRESSED IN: 21 plant structures; EXPRESSED DURING: 13 growth stages; BEST Arabidopsis thaliana protein match is: hydroxyproline-rich glycoprotein family protein (TAIR:AT5G52430.1); Has 406 Blast hits to 313 proteins in 78 species: Archae - 0; Bacteria - 2; Metazoa - 123; Fungi - 81; Plants - 111; Viruses - 14; Other Eukaryotes - 75 (source: NCBI BLink). | chr1:23635856-23637529 REVERSE'	1.58272	3.21475e-26
AT1G22510	protein.degradation.ubiquitin.E3.RING	'zinc finger (C3HC4-type RING finger) family protein | chr1:7950819-7952673 REVERSE'	1.91218	3.24274e-26
AT4G11470	signalling.receptor kinases.DUF 26	'protein kinase family protein | chr4:6967729-6970161 FORWARD'	6.17073	3.55645e-26
AT4G38550	not assigned.unknown	'LOCATED IN: chloroplast; EXPRESSED IN: 21 plant structures; EXPRESSED DURING: 13 growth stages; CONTAINS InterPro DOMAIN/s: Phospholipase-like, arabidopsis (InterPro:IPR007942); BEST Arabidopsis thaliana protein match is: unknown protein (TAIR:AT2G20950.1); Has 2527 Blast hits to 1973 proteins in 273 species: Archae - 3; Bacteria - 103; Metazoa - 1039; Fungi - 619; Plants - 503; Viruses - 44; Ot…	1.4853	3.87804e-26
AT1G78240	stress.abiotic.drought/salt	'Symbols: TSD2, QUA2 | TSD2 (TUMOROUS SHOOT DEVELOPMENT 2); methyltransferase | chr1:29432829-29436484 REVERSE'	1.6235	4.01094e-26
AT5G04340	RNA.regulation of transcription.C2H2 zinc finger family	'Symbols: C2H2, CZF2, ZAT6 | ZAT6 (ZINC FINGER OF ARABIDOPSIS THALIANA 6); nucleic acid binding / transcription factor/ zinc ion binding | chr5:1216131-1217106 REVERSE'	2.02131	4.34664e-26
AT3G19680	not assigned.unknown	'unknown protein | chr3:6840281-6842320 FORWARD'	1.74619	4.36075e-26
AT5G18670	major CHO metabolism.degradation.starch.starch cleavage.beta amylase	'Symbols: BMY3, BAM9 | BMY3; beta-amylase/ catalytic/ cation binding | chr5:6225956-6228132 FORWARD'	1.86019	4.45244e-26
AT1G63750	stress.biotic	'ATP binding / nucleoside-triphosphatase/ nucleotide binding / protein binding / transmembrane receptor | chr1:23650848-23655359 FORWARD'	1.67991	4.48353e-26
AT4G29060	protein.synthesis.elongation	'Symbols: emb2726 | emb2726 (embryo defective 2726); RNA binding / translation elongation factor | chr4:14317256-14321567 FORWARD'	-1.1702	4.52406e-26
AT4G01030	not assigned.no ontology.pentatricopeptide (PPR) repeat-containing protein	'pentatricopeptide (PPR) repeat-containing protein | chr4:447941-449838 REVERSE'	1.29174	4.72219e-26
AT3G23240	hormone metabolism.ethylene.signal transduction	'Symbols: ERF1, ATERF1 | ERF1 (ETHYLENE RESPONSE FACTOR 1); DNA binding / transcription activator/ transcription factor | chr3:8295644-8296604 FORWARD'	3.41642	4.90326e-26
AT5G18490	not assigned.unknown	'unknown protein | chr5:6134152-6136765 REVERSE'	1.37865	5.30915e-26
AT2G39110	protein.postranslational modification.kinase.receptor like cytoplasmatic kinase VII	'protein kinase, putative | chr2:16319664-16321685 FORWARD'	3.84884	5.56198e-26	2.31756	9.11693e-06
AT3G52520	not assigned.unknown	'unknown protein | chr3:19473483-19473884 FORWARD'	3.17267	5.68473e-26	1.56534	0.000175907
AT1G13880	RNA.regulation of transcription.MYB domain transcription factor family	'ELM2 domain-containing protein | chr1:4748873-4751212 FORWARD'	1.15365	5.6887e-26
AT5G63410	signalling.receptor kinases.leucine rich repeat VI	'leucine-rich repeat transmembrane protein kinase, putative | chr5:25394984-25398153 REVERSE'	1.49436	5.80015e-26
AT5G54860	transport.misc	'integral membrane transporter family protein | chr5:22284581-22287206 FORWARD'	2.17542	6.35391e-26	1.66363	8.41437e-14
AT5G62470	RNA.regulation of transcription.MYB domain transcription factor family	'Symbols: MYB96 | MYB96 (myb domain protein 96); DNA binding / transcription factor | chr5:25078991-25081101 REVERSE'	1.44695	6.49438e-26
AT4G37610	protein.degradation.ubiquitin.E3.BTB/POZ Cullin3.BTB/POZ	'Symbols: BT5 | BT5 (BTB AND TAZ DOMAIN PROTEIN 5); protein binding / transcription regulator | chr4:17670481-17672353 REVERSE'	1.72608	6.93663e-26
AT4G02350	cell.vesicle transport	'exocyst complex subunit Sec15-like family protein | chr4:1038114-1040774 FORWARD'	1.27411	6.99934e-26
AT4G36970	RNA.regulation of transcription.unclassified	'remorin family protein | chr4:17429744-17431685 REVERSE'	-1.61398	7.84608e-26
AT1G20515	micro RNA, natural antisense etc	'other RNA | chr1:7106165-7107977 FORWARD'	2.69294	8.48405e-26
AT1G68840	RNA.regulation of transcription.AP2/EREBP, APETALA2/Ethylene-responsive element binding protein family	'Symbols: RAV2, RAP2.8, TEM2 | RAV2 (REGULATOR OF THE ATPASE OF THE VACUOLAR MEMBRANE); DNA binding / transcription factor/ transcription repressor | chr1:25880327-25881736 FORWARD'	1.46117	8.62911e-26
AT1G21080	stress.abiotic.heat	'DNAJ heat shock N-terminal domain-containing protein | chr1:7378589-7382462 REVERSE'	1.1897	8.80937e-26
AT3G14270	signalling.phosphinositides.phosphatidylinositol-4-phosphate 5-kinase	'phosphatidylinositol-4-phosphate 5-kinase family protein | chr3:4753925-4761456 FORWARD'	1.24843	9.90748e-26
AT1G30110	signalling.phosphinositides.bis(5'-nucleosyl)-tetraphosphatase'	'Symbols: ATNUDX25 | ATNUDX25 (ARABIDOPSIS THALIANA NUDIX HYDROLASE HOMOLOG 25); bis(5'-nucleosyl)-tetraphosphatase (asymmetrical) | chr1:10582074-10584080 FORWARD'	-2.34901	9.9361e-26
AT1G50040	not assigned.unknown	'unknown protein | chr1:18542130-18543948 FORWARD'	1.39375	9.9677e-26
AT3G45730	not assigned.unknown	'unknown protein | chr3:16789980-16790582 FORWARD'	1.66505	1.05969e-25
AT5G01810	protein.postranslational modification	'Symbols: CIPK15, ATPK10, PKS3, SNRK3.1, SIP2 | CIPK15 (CBL-INTERACTING PROTEIN KINASE 15); kinase/ protein kinase | chr5:309715-312097 FORWARD'	1.49608	1.05969e-25
AT4G39990	signalling.G-proteins	'Symbols: ATRABA4B, ATRAB11G, ATGB3, RABA4B | RABA4B (RAB GTPASE HOMOLOG A4B); GTP binding | chr4:18542551-18543978 FORWARD'	1.20056	1.06522e-25
AT1G04210	protein.postranslational modification	'leucine-rich repeat family protein / protein kinase family protein | chr1:1114405-1119739 FORWARD'	1.10609	1.17752e-25
AT5G57015	protein.postranslational modification	'Symbols: ckl12 | ckl12 (Casein Kinase I-like 12); ATP binding / kinase/ protein kinase/ protein serine/threonine kinase | chr5:23071097-23074843 FORWARD'	1.3041	1.18197e-25
AT3G26910	RNA.regulation of transcription.putative transcription regulator	'hydroxyproline-rich glycoprotein family protein | chr3:9915128-9918743 REVERSE'	1.66925	1.23061e-25
AT3G62420	RNA.regulation of transcription.bZIP transcription factor family	'Symbols: ATBZIP53 | ATBZIP53 (BASIC REGION/LEUCINE ZIPPER MOTIF 53); DNA binding / protein heterodimerization/ sequence-specific DNA binding / transcription factor | chr3:23091586-23092850 REVERSE'	1.76876	1.28346e-25
AT1G64330	cell.organisation	'myosin heavy chain-related | chr1:23870905-23874198 FORWARD'	1.24671	1.29659e-25
AT5G15640	transport.metabolite transporters at the mitochondrial membrane	'mitochondrial substrate carrier family protein | chr5:5087371-5090040 FORWARD'	1.77864	1.32198e-25	1.27599	3.78175e-12
AT1G70830	stress.biotic	'Symbols: MLP28 | MLP28 (MLP-LIKE PROTEIN 28) | chr1:26709947-26711462 REVERSE'	-1.657	1.46701e-25
AT1G70830	stress.abiotic.unspecified	'Symbols: MLP28 | MLP28 (MLP-LIKE PROTEIN 28) | chr1:26709947-26711462 REVERSE'	-1.657	1.46701e-25
AT3G58620	not assigned.no ontology.tetratricopeptide repeat (TPR)	'Symbols: TTL4 | TTL4 (Tetratricopetide-repeat Thioredoxin-Like 4); binding | chr3:21680326-21683135 FORWARD'	1.40934	1.51927e-25
AT3G43430	protein.degradation.ubiquitin.E3.RING	'zinc finger (C3HC4-type RING finger) family protein | chr3:15354535-15355304 REVERSE'	2.37039	1.5505e-25
AT3G07195	not assigned.no ontology	'proline-rich family protein | chr3:2288892-2290505 FORWARD'	3.19115	1.62216e-25	1.07284	0.0345932
AT5G21105	redox.ascorbate and glutathione.ascorbate	'L-ascorbate oxidase/ copper ion binding / oxidoreductase | chr5:7172687-7177841 FORWARD'	1.2915	1.73507e-25
AT1G11960	stress.abiotic.drought/salt	'FUNCTIONS IN: molecular_function unknown; INVOLVED IN: biological_process unknown; LOCATED IN: plasma membrane; EXPRESSED IN: 22 plant structures; EXPRESSED DURING: 13 growth stages; CONTAINS InterPro DOMAIN/s: Protein of unknown function DUF221 (InterPro:IPR003864); BEST Arabidopsis thaliana protein match is: early-responsive to dehydration protein-related / ERD protein-related (TAIR:AT1G62320.…	1.94126	1.90682e-25
AT1G75080	hormone metabolism.brassinosteroid.signal transduction.BZR	'Symbols: BZR1 | BZR1 (BRASSINAZOLE-RESISTANT 1); DNA binding / transcription regulator/ transcription repressor | chr1:28185504-28187410 FORWARD'	1.09258	1.93666e-25
AT2G18690	not assigned.unknown	'unknown protein | chr2:8097420-8098827 FORWARD'	2.566	1.94398e-25
AT4G18030	stress.abiotic.drought/salt	'dehydration-responsive family protein | chr4:10012361-10015815 REVERSE'	1.68489	2.17674e-25
AT3G17690	transport.cyclic nucleotide or calcium regulated channels	'Symbols: ATCNGC19, CNGC19 | ATCNGC19; calmodulin binding / cyclic nucleotide binding / ion channel | chr3:6045002-6048488 FORWARD'	4.43811	2.1877e-25
AT1G73200	not assigned.unknown	'phosphoinositide binding | chr1:27523454-27526718 REVERSE'	1.18267	2.42079e-25
AT1G22530	transport.misc	'Symbols: PATL2 | PATL2 (PATELLIN 2); transporter | chr1:7955493-7958442 REVERSE'	1.65559	2.44449e-25
AT2G38790	not assigned.unknown	'unknown protein | chr2:16214189-16215264 REVERSE'	2.69368	2.44842e-25
AT1G11890	protein.targeting.secretory pathway.unspecified	'Symbols: SEC22, ATSEC22 | SEC22; transporter | chr1:4010779-4013125 FORWARD'	1.09187	2.48607e-25
AT4G30470	secondary metabolism.phenylpropanoids.lignin biosynthesis.CCR1	'cinnamoyl-CoA reductase-related | chr4:14894105-14896815 FORWARD'	1.533	2.92036e-25	1.50175	3.30955e-24
AT2G37640	cell wall.modification	'Symbols: ATEXPA3, ATEXP3, ATHEXP ALPHA 1.9, EXP3 | EXP3 | chr2:15787705-15789853 REVERSE'	-1.90402	2.94483e-25
AT2G20840	transport.misc	'secretory carrier membrane protein (SCAMP) family protein | chr2:8971712-8974485 REVERSE'	1.55764	3.07354e-25
AT3G19130	DNA.unspecified	'Symbols: ATRBP47B | ATRBP47B (RNA-binding protein 47B); RNA binding | chr3:6611198-6614044 REVERSE'	1.08077	3.16685e-25
AT5G44060	not assigned.unknown	'unknown protein | chr5:17731005-17731905 FORWARD'	2.17173	3.32004e-25	1.08609	3.16146e-05
AT5G11420	not assigned.unknown	'FUNCTIONS IN: molecular_function unknown; INVOLVED IN: biological_process unknown; LOCATED IN: cell wall, plant-type cell wall; EXPRESSED IN: 23 plant structures; EXPRESSED DURING: 13 growth stages; CONTAINS InterPro DOMAIN/s: Protein of unknown function DUF642 (InterPro:IPR006946), Galactose-binding like (InterPro:IPR008979); BEST Arabidopsis thaliana protein match is: unknown protein (TAIR:AT5…	-1.48546	3.43331e-25
AT2G30250	RNA.regulation of transcription.WRKY domain transcription factor family	'Symbols: WRKY25, ATWRKY25 | WRKY25; transcription factor | chr2:12903236-12905198 REVERSE'	1.60283	3.93554e-25
AT1G68440	not assigned.unknown	'unknown protein | chr1:25658033-25659273 FORWARD'	1.63721	4.0846e-25
AT1G20520	not assigned.unknown	'unknown protein | chr1:7106922-7107617 REVERSE'	2.94438	4.19986e-25
AT1G59820	transport.p- and v-ATPases	'Symbols: ALA3 | ALA3 (Aminophospholipid ATPase3); ATPase, coupled to transmembrane movement of ions, phosphorylative mechanism / phospholipid transporter | chr1:22011328-22020294 FORWARD'	1.17721	4.19986e-25
AT4G37370	misc.cytochrome P450	'Symbols: CYP81D8 | CYP81D8; electron carrier/ heme binding / iron ion binding / monooxygenase/ oxygen binding | chr4:17569828-17571704 REVERSE'	2.22519	4.7517e-25	1.43996	3.04484e-10
AT4G30490	not assigned.no ontology	'AFG1-like ATPase family protein | chr4:14899034-14902144 REVERSE'	1.28161	4.98646e-25
AT2G08965			2.67609	5.31318e-25	1.17859	0.000844327
AT3G25780	hormone metabolism.jasmonate.synthesis-degradation.allene oxidase cyclase	'Symbols: AOC3 | AOC3 (ALLENE OXIDE CYCLASE 3); allene-oxide cyclase | chr3:9409290-9410567 FORWARD'	1.54856	5.42765e-25	2.10917	1.70737e-48
AT4G15230	transport.ABC transporters and multidrug resistance systems	'Symbols: ATPDR2, PDR2 | PDR2 (PLEIOTROPIC DRUG RESISTANCE 2); ATPase, coupled to transmembrane movement of substances | chr4:8680182-8686880 FORWARD'	2.59562	5.57737e-25
AT1G07128	micro RNA, natural antisense etc	'Potential natural antisense gene, locus overlaps with AT1G07130;'	1.40457	5.68963e-25
AT4G26490	not assigned.unknown	'FUNCTIONS IN: molecular_function unknown; INVOLVED IN: biological_process unknown; LOCATED IN: cellular_component unknown; EXPRESSED IN: 11 plant structures; EXPRESSED DURING: 4 anthesis, LP.04 four leaves visible, F mature embryo stage, petal differentiation and expansion stage, E expanded cotyledon stage; CONTAINS InterPro DOMAIN/s: Harpin-induced 1 (InterPro:IPR010847); BEST Arabidopsis thali…	2.7164	6.23808e-25
AT4G28350	protein.postranslational modification	'lectin protein kinase family protein | chr4:14026577-14028622 FORWARD'	1.9614	6.88632e-25
AT3G05840	protein.postranslational modification	'Symbols: ATSK12 | ATSK12; protein kinase/ protein serine/threonine kinase | chr3:1740020-1743163 FORWARD'	1.02772	7.34631e-25
AT4G37608	not assigned.no ontology	'unknown protein | chr4:17668951-17670631 FORWARD'	1.84723	7.69605e-25
AT5G22505			1.54176	9.40637e-25
AT4G34430	RNA.regulation of transcription.Chromatin Remodeling Factors	'Symbols: CHB3, ATSWI3D | CHB3; DNA binding / transcription factor/ zinc ion binding | chr4:16460920-16465323 FORWARD'	1.28852	9.5048e-25
AT2G42870	not assigned.unknown	'Symbols: PAR1, HLH1 | PAR1 (PHY RAPIDLY REGULATED 1) | chr2:17836416-17837250 REVERSE'	-1.18404	1.09316e-24
AT1G01480	hormone metabolism.ethylene.synthesis-degradation.1-aminocyclopropane-1-carboxylate synthase	'Symbols: ACS2, AT-ACC2 | ACS2; 1-aminocyclopropane-1-carboxylate synthase | chr1:175782-178400 FORWARD'	3.02058	1.3451e-24
AT2G40270	protein.postranslational modification.kinase.receptor like cytoplasmatic kinase I	'protein kinase family protein | chr2:16821934-16824506 REVERSE'	1.46296	1.38192e-24
AT1G02400	hormone metabolism.gibberelin.synthesis-degradation.GA2 oxidase	'Symbols: ATGA2OX4, ATGA2OX6, DTA1, GA2OX6 | GA2OX6 (GIBBERELLIN 2-OXIDASE 6); gibberellin 2-beta-dioxygenase | chr1:486801-489577 FORWARD'	2.12925	1.42187e-24	1.32037	2.54991e-09
AT1G77500	not assigned.unknown	'unknown protein | chr1:29121489-29125191 FORWARD'	1.30739	1.709e-24
AT4G02130	misc.UDP glucosyl and glucoronyl transferases	'Symbols: GATL6, LGT10 | GATL6; polygalacturonate 4-alpha-galacturonosyltransferase/ transferase, transferring glycosyl groups / transferase, transferring hexosyl groups | chr4:944367-947085 REVERSE'	1.46171	1.72587e-24
AT3G21310	not assigned.unknown	'unknown protein | chr3:7497290-7499152 FORWARD'	2.31026	2.05574e-24
AT1G42470	not assigned.no ontology	'patched family protein | chr1:15926987-15935208 FORWARD'	1.07326	2.32091e-24
AT3G54030	protein.postranslational modification	'protein kinase family protein | chr3:20010927-20013693 FORWARD'	1.2484	2.72131e-24
AT5G66170	development.unspecified	'FUNCTIONS IN: molecular_function unknown; INVOLVED IN: aging; LOCATED IN: cellular_component unknown; EXPRESSED IN: 22 plant structures; EXPRESSED DURING: 11 growth stages; CONTAINS InterPro DOMAIN/s: Rhodanese-like (InterPro:IPR001763); BEST Arabidopsis thaliana protein match is: unknown protein (TAIR:AT2G17850.1); Has 730 Blast hits to 728 proteins in 227 species: Archae - 18; Bacteria - 429; …	1.42945	2.8698e-24
AT4G17615	signalling.calcium	'Symbols: CBL1, ATCBL1, SCABP5 | CBL1 (CALCINEURIN B-LIKE PROTEIN 1); calcium ion binding | chr4:9816452-9819312 FORWARD'	1.97377	2.91039e-24
AT4G32020	not assigned.unknown	'unknown protein | chr4:15487944-15489450 FORWARD'	1.41939	2.91039e-24
AT1G76040	signalling.calcium	'Symbols: CPK29 | CPK29; ATP binding / calcium ion binding / calmodulin-dependent protein kinase/ kinase/ protein kinase/ protein serine/threonine kinase/ protein tyrosine kinase | chr1:28537673-28540637 FORWARD'	2.21249	3.54218e-24	1.34819	1.21935e-07
AT1G30640	protein.postranslational modification	'protein kinase, putative | chr1:10860655-10864700 FORWARD'	1.37023	4.25898e-24
AT2G46510	RNA.regulation of transcription.bHLH,Basic Helix-Loop-Helix family	'Symbols: ATAIB | ATAIB (ABA-INDUCIBLE BHLH-TYPE TRANSCRIPTION FACTOR); DNA binding / transcription factor | chr2:19090953-19093315 REVERSE'	1.44353	4.32255e-24
AT2G35658	not assigned.unknown	'unknown protein | chr2:14990326-14990931 REVERSE'	2.9956	4.45635e-24
AT5G22580	not assigned.unknown	'FUNCTIONS IN: molecular_function unknown; INVOLVED IN: biological_process unknown; LOCATED IN: chloroplast; EXPRESSED IN: 22 plant structures; EXPRESSED DURING: 13 growth stages; CONTAINS InterPro DOMAIN/s: Stress responsive alpha-beta barrel (InterPro:IPR013097), Dimeric alpha-beta barrel (InterPro:IPR011008); BEST Arabidopsis thaliana protein match is: HS1 (HEAT STABLE PROTEIN 1) (TAIR:AT3G172…	-1.57304	4.84701e-24
AT5G18400	not assigned.unknown	'unknown protein | chr5:6092682-6094994 REVERSE'	1.90966	4.85117e-24	1.26238	3.20178e-10
AT1G10155	not assigned.unknown	'Symbols: ATPP2-A10 | ATPP2-A10 (PHLOEM PROTEIN 2-A10) | chr1:3327637-3328448 REVERSE'	1.0722	4.86541e-24
AT3G62570	stress.abiotic.heat	'DNAJ heat shock N-terminal domain-containing protein | chr3:23142485-23144609 FORWARD'	1.87733	4.96277e-24
AT1G14890	misc.invertase/pectin methylesterase inhibitor family protein	'enzyme inhibitor/ pectinesterase/ pectinesterase inhibitor | chr1:5137014-5137957 FORWARD'	-1.89413	6.10867e-24
AT5G62460	protein.degradation.ubiquitin.E3.RING	'zinc finger (C3HC4-type RING finger) family protein | chr5:25074883-25077294 FORWARD'	1.18239	6.10867e-24
AT1G68490	not assigned.unknown	'unknown protein | chr1:25693449-25695476 FORWARD'	-1.24695	6.18779e-24
AT4G04540	signalling.receptor kinases.DUF 26	'protein kinase family protein | chr4:2259580-2262138 FORWARD'	4.64821	6.30532e-24	2.84814	5.51464e-05
AT1G22190	RNA.regulation of transcription.AP2/EREBP, APETALA2/Ethylene-responsive element binding protein family	'AP2 domain-containing transcription factor, putative | chr1:7835782-7837288 FORWARD'	1.59831	7.00492e-24
AT1G74450	not assigned.unknown	'unknown protein | chr1:27982509-27984280 FORWARD'	1.76011	7.00492e-24
AT5G42100	misc.beta 1,3 glucan hydrolases.glucan endo-1,3-beta-glucosidase	'Symbols: ATBG_PPAP, ATBG_PAP, BG_PPAP | ATBG_PAP; glucan endo-1,3-beta-D-glucosidase/ hydrolase, hydrolyzing O-glycosyl compounds | chr5:16829151-16831219 REVERSE'	1.20026	7.32187e-24
AT3G52060	not assigned.unknown	'unknown protein | chr3:19310532-19312286 REVERSE'	-1.61872	7.50435e-24
AT1G12500	transport.metabolite transporters at the envelope membrane	'phosphate translocator-related | chr1:4263150-4265044 REVERSE'	1.16902	7.73852e-24
AT1G62300	RNA.regulation of transcription.WRKY domain transcription factor family	'Symbols: WRKY6, ATWRKY6 | WRKY6; transcription factor | chr1:23016683-23019279 REVERSE'	1.43772	8.07632e-24
AT4G03390	signalling.receptor kinases.leucine rich repeat V	'Symbols: SRF3 | SRF3 (STRUBBELIG-RECEPTOR FAMILY 3); ATP binding / kinase/ protein serine/threonine kinase | chr4:1490465-1495103 REVERSE'	1.02754	8.17348e-24
AT3G21150	RNA.regulation of transcription.C2C2(Zn) CO-like, Constans-like zinc finger family	'zinc finger (B-box type) family protein | chr3:7412636-7413539 REVERSE'	5.63585	8.27773e-24
AT5G63180	cell wall.degradation.pectate lyases and polygalacturonases	'pectate lyase family protein | chr5:25340954-25343119 REVERSE'	-3.54979	8.74187e-24
AT3G14340	not assigned.unknown	'unknown protein | chr3:4782757-4783137 FORWARD'	1.88172	8.87161e-24
AT1G76340	not assigned.no ontology	'integral membrane family protein | chr1:28634955-28636716 REVERSE'	1.59765	9.493e-24
AT5G19110	not assigned.no ontology	'extracellular dermal glycoprotein-related / EDGP-related | chr5:6411561-6413170 REVERSE'	2.59574	9.9044e-24
AT1G02270	signalling.calcium	'endonuclease/exonuclease/phosphatase family protein / calcium-binding EF hand family protein | chr1:443149-446235 REVERSE'	1.5386	1.20084e-23
AT5G26200	transport.metabolite transporters at the mitochondrial membrane	'mitochondrial substrate carrier family protein | chr5:9157142-9158404 FORWARD'	-2.41282	1.2617e-23
AT4G36820	not assigned.unknown	'unknown protein | chr4:17346805-17347994 FORWARD'	2.79818	1.33849e-23
AT2G17040	development.unspecified	'Symbols: anac036 | anac036 (Arabidopsis NAC domain containing protein 36); transcription factor | chr2:7407123-7408270 FORWARD'	4.4523	1.38819e-23
AT2G17290	signalling.calcium	'Symbols: CPK6, ATCDPK3 | CPK6 (CALCIUM-DEPENDENT PROTEIN KINASE 6); ATP binding / calcium ion binding / calmodulin-dependent protein kinase/ kinase/ protein kinase/ protein serine/threonine kinase | chr2:7516415-7519633 FORWARD'	1.03674	1.48416e-23
AT2G41880	nucleotide metabolism.phosphotransfer and pyrophosphatases.guanylate kinase	'Symbols: GK-1, AGK1 | GK-1 (GUANYLATE KINASE 1); guanylate kinase | chr2:17474619-17477223 FORWARD'	1.36135	1.54549e-23
AT1G53625	not assigned.unknown	'unknown protein | chr1:20014410-20014923 REVERSE'	2.89243	1.62614e-23	1.55367	6.93234e-06
AT4G34380	cell.organisation	'transducin family protein / WD-40 repeat family protein | chr4:16438524-16440641 FORWARD'	4.03121	1.65076e-23
AT5G43880	not assigned.unknown	'unknown protein | chr5:17639818-17643648 REVERSE'	1.2696	1.94717e-23
AT1G63180	cell wall.precursor synthesis.UGE	'Symbols: UGE3 | UGE3 (UDP-D-glucose/UDP-D-galactose 4-epimerase 3); UDP-glucose 4-epimerase/ protein dimerization | chr1:23427409-23429603 REVERSE'	1.02923	1.98509e-23
AT4G35500	protein.postranslational modification	'protein kinase family protein | chr4:16857353-16859603 FORWARD'	1.88551	2.13547e-23
AT3G52710	not assigned.unknown	'unknown protein | chr3:19534585-19536018 FORWARD'	1.36105	2.1356e-23
AT1G68340	not assigned.unknown	'unknown protein | chr1:25614197-25615403 REVERSE'	1.72805	2.17729e-23
AT1G76700	stress.abiotic.heat	'DNAJ heat shock N-terminal domain-containing protein | chr1:28780408-28783248 REVERSE'	1.56365	2.21355e-23
AT2G22850	RNA.regulation of transcription.bZIP transcription factor family	'Symbols: AtbZIP6 | AtbZIP6 (Arabidopsis thaliana basic leucine-zipper 6); DNA binding / transcription factor | chr2:9732475-9733342 REVERSE'	2.25155	2.26295e-23
AT2G07850			2.32287	2.34568e-23
AT3G04220	stress.biotic.PR-proteins	'disease resistance protein (TIR-NBS-LRR class), putative | chr3:1109118-1112188 REVERSE'	3.90649	2.48388e-23
AT1G45207	RNA.regulation of transcription.unclassified	'remorin family protein | chr1:17130351-17133548 REVERSE'	1.76825	2.69295e-23
AT4G39350	cell wall.cellulose synthesis.cellulose synthase	'Symbols: CESA2, ATH-A, ATCESA2 | CESA2 (CELLULOSE SYNTHASE A2); cellulose synthase/ transferase, transferring glycosyl groups | chr4:18296797-18302192 FORWARD'	1.4703	2.8332e-23
AT2G13790	signalling.receptor kinases.leucine rich repeat II	'Symbols: ATSERK4, SERK4, BKK1 | SERK4 (SOMATIC EMBRYOGENESIS RECEPTOR-LIKE KINASE 4); protein binding / protein kinase/ transmembrane receptor protein serine/threonine kinase | chr2:5741820-5746793 FORWARD'	1.53167	2.88955e-23
AT3G11820	cell.vesicle transport	'Symbols: SYP121, AT-SYR1, ATSYP121, SYR1, ATSYR1, PEN1 | SYP121 (SYNTAXIN OF PLANTS 121); SNAP receptor/ protein anchor | chr3:3729305-3731116 REVERSE'	1.62386	2.95836e-23
AT2G37180	transport.Major Intrinsic Proteins.PIP	'Symbols: RD28, PIP2;3, PIP2C | RD28 (RESPONSIVE TO DESICCATION 28); water channel | chr2:15617708-15619155 FORWARD'	1.10866	3.45467e-23
AT5G11140	not assigned.unknown	'FUNCTIONS IN: molecular_function unknown; INVOLVED IN: biological_process unknown; LOCATED IN: cellular_component unknown; CONTAINS InterPro DOMAIN/s: Phospholipase-like, arabidopsis (InterPro:IPR007942); BEST Arabidopsis thaliana protein match is: unknown protein (TAIR:AT4G38560.1); Has 72 Blast hits to 72 proteins in 9 species: Archae - 0; Bacteria - 7; Metazoa - 1; Fungi - 6; Plants - 58; Vir…	6.02324	3.52918e-23
AT5G17850	transport.calcium	'cation exchanger, putative (CAX8) | chr5:5899253-5900932 FORWARD'	1.67005	3.84081e-23
AT3G46110	not assigned.unknown	'unknown protein | chr3:16932112-16933726 FORWARD'	1.73898	3.88204e-23
AT1G09940	tetrapyrrole synthesis.glu-tRNA reductase	'Symbols: HEMA2 | HEMA2; glutamyl-tRNA reductase | chr1:3236995-3239554 REVERSE'	1.74487	4.34537e-23
AT5G20010	signalling.G-proteins	'Symbols: RAN-1, RAN1, ATRAN1 | RAN-1; GTP binding / GTPase/ protein binding | chr5:6760284-6762094 FORWARD'	1.34357	4.8794e-23
AT2G33110	cell.vesicle transport	'Symbols: ATVAMP723, VAMP723 | ATVAMP723 (VESICLE-ASSOCIATED MEMBRANE PROTEIN 723) | chr2:14041038-14043358 REVERSE'	1.88565	5.25295e-23
AT5G67190	RNA.regulation of transcription.AP2/EREBP, APETALA2/Ethylene-responsive element binding protein family	'AP2 domain-containing transcription factor, putative | chr5:26809135-26809689 REVERSE'	1.55401	5.26123e-23
AT4G28400	protein.postranslational modification	'protein phosphatase 2C, putative / PP2C, putative | chr4:14048292-14050335 FORWARD'	1.43678	5.26585e-23
AT4G36540	RNA.regulation of transcription.bHLH,Basic Helix-Loop-Helix family	'Symbols: BEE2 | BEE2 (BR Enhanced Expression 2); DNA binding / transcription factor | chr4:17243583-17245296 FORWARD'	-1.52286	5.78091e-23
AT4G33985	not assigned.unknown	'unknown protein | chr4:16288112-16288913 REVERSE'	2.78848	6.23646e-23	1.22643	0.00375815
AT5G16910	cell wall.cellulose synthesis.cellulose synthase	'Symbols: ATCSLD2, CSLD2 | CSLD2 (CELLULOSE-SYNTHASE LIKE D2); cellulose synthase/ transferase, transferring glycosyl groups | chr5:5561679-5565580 FORWARD'	1.7215	6.3905e-23
AT5G46590	development.unspecified	'Symbols: anac096 | anac096 (Arabidopsis NAC domain containing protein 96); transcription factor | chr5:18905325-18906848 FORWARD'	2.39715	8.74571e-23
AT5G46780	not assigned.no ontology	'VQ motif-containing protein | chr5:18979041-18980057 FORWARD'	1.60044	9.29871e-23
AT1G68060	cell.organisation	'Symbols: ATMAP70-1 | ATMAP70-1 (microtubule-associated proteins 70-1); microtubule binding | chr1:25510941-25514500 REVERSE'	1.00342	9.76584e-23
AT2G44970	lipid metabolism.lipid degradation.lipases	'lipase-related | chr2:18548813-18552159 REVERSE'	1.03146	1.09554e-22
AT3G21070	Co-factor and vitamine metabolism	'Symbols: NADK1, ATNADK-1 | NADK1 (NAD KINASE 1); NAD+ kinase/ NADH kinase/ calmodulin binding | chr3:7380191-7383980 REVERSE'	1.19027	1.13791e-22
AT2G46330	cell wall.cell wall proteins.AGPs.AGP	'Symbols: AGP16, ATAGP16 | AGP16 (ARABINOGALACTAN PROTEIN 16) | chr2:19018509-19019255 REVERSE'	1.09782	1.34331e-22
AT5G52050	transport.ABC transporters and multidrug resistance systems	'MATE efflux protein-related | chr5:21138862-21140643 FORWARD'	1.35368	1.35784e-22
AT1G70410	TCA / org transformation.carbonic anhydrases	'Symbols: ATBCA4, BCA4 | carbonic anhydrase, putative / carbonate dehydratase, putative | chr1:26533926-26538333 REVERSE'	1.58353	1.42832e-22
AT4G17490	hormone metabolism.ethylene.signal transduction	'Symbols: ATERF6, ERF-6-6 | ATERF6 (ETHYLENE RESPONSIVE ELEMENT BINDING FACTOR 6); DNA binding / transcription factor | chr4:9752824-9753867 REVERSE'	2.29701	1.54916e-22	1.15847	1.08115e-05
AT3G02350	misc.UDP glucosyl and glucoronyl transferases	'Symbols: GAUT9 | GAUT9 (Galacturonosyltransferase 9); polygalacturonate 4-alpha-galacturonosyltransferase/ transferase, transferring glycosyl groups / transferase, transferring hexosyl groups | chr3:479006-481474 FORWARD'	1.36526	1.65412e-22
AT4G31590	cell wall.cellulose synthesis	'Symbols: ATCSLC05, CSLC05, ATCSLC5 | ATCSLC5 (CELLULOSE-SYNTHASE LIKE C5); cellulose synthase/ transferase, transferring glycosyl groups | chr4:15309506-15312591 REVERSE'	1.12408	1.73422e-22
AT3G13430	protein.degradation.ubiquitin.E3.RING	'zinc finger (C3HC4-type RING finger) family protein | chr3:4367281-4368820 FORWARD'	1.45623	1.75599e-22
AT5G13200	hormone metabolism.abscisic acid.induced-regulated-responsive-activated	'GRAM domain-containing protein / ABA-responsive protein-related | chr5:4207004-4208289 FORWARD'	1.88066	1.76292e-22
AT2G15390	cell wall.cell wall proteins.AGPs.AGP Fucosyltransferase	'Symbols: FUT4, atfut4 | FUT4; fucosyltransferase/ transferase, transferring glycosyl groups | chr2:6709260-6711156 REVERSE'	2.95108	2.12298e-22
AT4G36032	micro RNA, natural antisense etc	'Potential natural antisense gene, locus overlaps with AT4G36030;'	1.01276	2.30666e-22
AT4G08555	not assigned.unknown	'unknown protein | chr4:5448133-5448523 FORWARD'	1.69791	2.37711e-22	1.51478	1.81888e-17
AT1G72700	transport.p- and v-ATPases	'haloacid dehalogenase-like hydrolase family protein | chr1:27366910-27371733 FORWARD'	1.40013	2.46058e-22
AT1G18400	RNA.regulation of transcription.bHLH,Basic Helix-Loop-Helix family	'Symbols: BEE1 | BEE1 (BR Enhanced Expression 1); transcription factor | chr1:6331398-6333743 FORWARD'	1.44124	2.52348e-22
AT1G68560	misc.gluco-, galacto- and mannosidases.alpha-galactosidase	'Symbols: ATXYL1, XYL1 | XYL1 (ALPHA-XYLOSIDASE 1); alpha-N-arabinofuranosidase/ hydrolase, hydrolyzing O-glycosyl compounds / xylan 1,4-beta-xylosidase | chr1:25734182-25738002 REVERSE'	-1.37585	2.72664e-22
AT1G53300	redox.thioredoxin	'Symbols: TTL1 | TTL1 (TETRATRICOPETIDE-REPEAT THIOREDOXIN-LIKE 1); binding | chr1:19879422-19882375 FORWARD'	1.31821	2.74078e-22
AT1G28190	not assigned.unknown	'unknown protein | chr1:9846884-9847923 REVERSE'	1.99818	2.81538e-22	1.1022	1.89307e-06
AT1G28440	signalling.receptor kinases.leucine rich repeat XI	'Symbols: HSL1 | HSL1 (HAESA-Like 1); ATP binding / kinase/ protein serine/threonine kinase | chr1:9996824-10000447 FORWARD'	-1.00897	3.00155e-22
AT1G67950	RNA.RNA binding	'RNA recognition motif (RRM)-containing protein | chr1:25478713-25480580 REVERSE'	1.723	3.07739e-22
AT3G16510	not assigned.no ontology.C2 domain-containing protein	'C2 domain-containing protein | chr3:5616992-5618294 REVERSE'	2.15753	3.15189e-22
AT1G05020	not assigned.no ontology.epsin N-terminal homology (ENTH) domain-containing protein	'epsin N-terminal homology (ENTH) domain-containing protein / clathrin assembly protein-related | chr1:1435254-1437667 REVERSE'	1.06463	3.20439e-22
AT4G35485			2.62094	3.40519e-22
AT3G61130	cell wall.pectin synthesis.homogalacturonan.Galacturonic Acid Trnasferase	'Symbols: GAUT1, LGT1 | GAUT1 (GALACTURONOSYLTRANSFERASE 1); polygalacturonate 4-alpha-galacturonosyltransferase/ transferase, transferring glycosyl groups | chr3:22621969-22625716 FORWARD'	1.2499	3.41152e-22
AT5G58160	not assigned.no ontology.formin homology 2 domain-containing protein	'actin binding | chr5:23533701-23539465 FORWARD'	2.22171	3.67548e-22
AT1G76440	not assigned.unknown	'FUNCTIONS IN: molecular_function unknown; INVOLVED IN: biological_process unknown; LOCATED IN: cellular_component unknown; CONTAINS InterPro DOMAIN/s: Heat shock protein Hsp20 (InterPro:IPR002068), HSP20-like chaperone (InterPro:IPR008978); BEST Arabidopsis thaliana protein match is: unknown protein (TAIR:AT1G20870.1); Has 32 Blast hits to 32 proteins in 6 species: Archae - 0; Bacteria - 0; Meta…	1.56568	3.70099e-22
AT4G38940	protein.degradation.ubiquitin.E3.SCF.FBOX	'kelch repeat-containing F-box family protein | chr4:18152687-18154114 FORWARD'	1.42117	4.15764e-22
AT2G39480	transport.ABC transporters and multidrug resistance systems	'Symbols: PGP6 | PGP6 (P-GLYCOPROTEIN 6); ATPase, coupled to transmembrane movement of substances | chr2:16477792-16485039 REVERSE'	1.05417	4.17765e-22
AT2G04305	transport.unspecified cations	'magnesium transporter CorA-like protein-related | chr2:1501408-1503785 REVERSE'	1.15929	4.34431e-22
AT4G23250	signalling.receptor kinases.DUF 26	'Symbols: EMB1290, DUF26-21 | EMB1290 (EMBRYO DEFECTIVE 1290); kinase/ protein kinase | chr4:12162004-12167026 REVERSE'	2.88216	4.53782e-22	1.76377	1.91855e-06
AT4G39220	protein.targeting.secretory pathway.ER	'Symbols: ATRER1A | ATRER1A | chr4:18263617-18265771 FORWARD'	1.18561	4.80143e-22
AT5G23130	not assigned.no ontology	'peptidoglycan-binding LysM domain-containing protein | chr5:7781196-7783601 FORWARD'	1.42931	4.85756e-22
AT1G07420	lipid metabolism.exotics' (steroids, squalene etc).methylsterol monooxygenase'	'Symbols: ATSMO2, SMO2-1 | SMO2-1 (STEROL 4-ALPHA-METHYL-OXIDASE 2-1); 4-alpha-methyl-delta7-sterol-4alpha-methyl oxidase/ C-4 methylsterol oxidase | chr1:2277807-2280297 FORWARD'	1.10995	5.09821e-22
AT1G65240	protein.degradation.aspartate protease	'aspartyl protease family protein | chr1:24230867-24233349 REVERSE'	2.87809	5.16882e-22
AT4G26750	not assigned.no ontology.hydroxyproline rich proteins	'hydroxyproline-rich glycoprotein family protein | chr4:13475694-13478523 REVERSE'	1.06119	5.44679e-22
AT1G32630	not assigned.unknown	'unknown protein | chr1:11797335-11798602 FORWARD'	1.23961	5.63693e-22
AT1G18210	signalling.calcium	'calcium-binding protein, putative | chr1:6267969-6268828 REVERSE'	1.29587	6.00133e-22
AT5G59450	development.unspecified	'scarecrow-like transcription factor 11 (SCL11) | chr5:23974668-23976791 FORWARD'	1.41996	6.13121e-22
AT4G32140	not assigned.unknown	'FUNCTIONS IN: molecular_function unknown; INVOLVED IN: biological_process unknown; LOCATED IN: endomembrane system, membrane; EXPRESSED IN: 24 plant structures; EXPRESSED DURING: 13 growth stages; CONTAINS InterPro DOMAIN/s: Protein of unknown function DUF6, transmembrane (InterPro:IPR000620); BEST Arabidopsis thaliana protein match is: membrane protein (TAIR:AT3G07080.1); Has 1078 Blast hits to…	1.39493	7.1109e-22
AT1G15330	not assigned.no ontology	'CBS domain-containing protein | chr1:5274346-5275602 FORWARD'	1.56614	7.43324e-22
AT3G01490	protein.postranslational modification	'protein kinase, putative | chr3:190872-193537 REVERSE'	-1.04837	7.7627e-22
AT5G11970	not assigned.unknown	'unknown protein | chr5:3863071-3863755 REVERSE'	1.46926	8.14155e-22
AT1G66260	RNA.RNA binding	'RNA and export factor-binding protein, putative | chr1:24695640-24698434 REVERSE'	1.39855	8.78975e-22
AT4G21390	signalling.receptor kinases.S-locus glycoprotein like	'Symbols: B120 | B120; ATP binding / protein kinase/ protein serine/threonine kinase/ sugar binding | chr4:11394355-11397583 REVERSE'	2.65288	1.01471e-21	1.37722	2.04158e-05
AT3G52950	not assigned.no ontology	'CBS domain-containing protein / octicosapeptide/Phox/Bemp1 (PB1) domain-containing protein | chr3:19634455-19636819 FORWARD'	1.31965	1.02517e-21
AT5G15470	misc.UDP glucosyl and glucoronyl transferases	'Symbols: GAUT14 | GAUT14 (Galacturonosyltransferase 14); polygalacturonate 4-alpha-galacturonosyltransferase/ transferase, transferring glycosyl groups / transferase, transferring hexosyl groups | chr5:5021010-5024742 REVERSE'	1.46118	1.04578e-21
AT5G47070	protein.postranslational modification.kinase.receptor like cytoplasmatic kinase VII	'protein kinase, putative | chr5:19118543-19120909 REVERSE'	1.36257	1.24491e-21
AT3G56050	protein.postranslational modification.kinase.receptor like cytoplasmatic kinase I	'protein kinase family protein | chr3:20797955-20800943 REVERSE'	1.2404	1.4497e-21
AT3G23230	hormone metabolism.ethylene.signal transduction	'ethylene-responsive factor, putative | chr3:8289647-8290066 REVERSE'	3.88383	1.53245e-21
AT4G33050	signalling.calcium	'Symbols: EDA39 | EDA39 (embryo sac development arrest 39); calmodulin binding | chr4:15944453-15947026 REVERSE'	1.96454	1.59701e-21
AT5G02220	not assigned.unknown	'unknown protein | chr5:441707-442146 REVERSE'	5.46235	1.68697e-21
AT5G45800	signalling.receptor kinases.leucine rich repeat VII	'Symbols: MEE62 | MEE62 (maternal effect embryo arrest 62); ATP binding / protein binding / protein kinase/ protein serine/threonine kinase/ protein tyrosine kinase | chr5:18575536-18579107 REVERSE'	-1.99487	1.74717e-21
AT5G54280	cell.organisation	'Symbols: ATM2, ATMYOS1, ATM4 | ATM2 (ARABIDOPSIS THALIANA MYOSIN 2); motor | chr5:22039389-22046298 REVERSE'	-1.0499	1.87706e-21
AT1G22280	protein.postranslational modification	'protein phosphatase 2C, putative / PP2C, putative | chr1:7873933-7875878 FORWARD'	1.24962	1.95642e-21
AT1G30370	lipid metabolism.lipid degradation.lipases.triacylglycerol lipase	'lipase class 3 family protein | chr1:10719169-10720758 REVERSE'	4.7477	2.00221e-21
AT2G18170	signalling.MAP kinases	'Symbols: ATMPK7, MPK7 | ATMPK7 (ARABIDOPSIS THALIANA MAP KINASE 7); MAP kinase/ kinase | chr2:7907804-7909923 REVERSE'	-1.47901	2.0404e-21
AT3G03750	RNA.regulation of transcription.SET-domain transcriptional regulator family	'Symbols: SUVR3, SDG20 | SET domain-containing protein | chr3:939952-942094 FORWARD'	1.50024	2.0404e-21
AT1G11790	amino acid metabolism.synthesis.aromatic aa.phenylalanine.arogenate dehydratase / prephenate dehydratase	'Symbols: ADT1 | ADT1 (arogenate dehydratase 1); arogenate dehydratase/ prephenate dehydratase | chr1:3981248-3985215 FORWARD'	2.1523	2.287e-21
AT5G08790	development.unspecified	'Symbols: ATAF2, anac081 | ATAF2; transcription activator | chr5:2858849-2860262 REVERSE'	1.57209	2.48832e-21	1.06366	1.8248e-09
AT4G08040	hormone metabolism.ethylene.synthesis-degradation.1-aminocyclopropane-1-carboxylate synthase	'Symbols: ACS11 | ACS11; 1-aminocyclopropane-1-carboxylate synthase | chr4:4887112-4888939 FORWARD'	3.15118	2.63937e-21	1.75017	1.85728e-05
AT2G01450	signalling.MAP kinases	'Symbols: ATMPK17 | ATMPK17; MAP kinase | chr2:199512-202306 REVERSE'	1.04161	2.67977e-21
AT5G25050	transport.misc	'integral membrane transporter family protein | chr5:8631680-8634027 FORWARD'	1.18479	2.97318e-21
AT5G66650	not assigned.unknown	'unknown protein | chr5:26603003-26604376 REVERSE'	1.75552	3.06784e-21	1.15203	8.14243e-09
AT3G52800	RNA.regulation of transcription.C2H2 zinc finger family	'zinc finger (AN1-like) family protein | chr3:19569311-19570682 FORWARD'	1.58835	3.224e-21
AT4G39838	micro RNA, natural antisense etc	'Potential natural antisense gene, locus overlaps with AT4G39840;'	1.44522	3.25649e-21
AT5G49450	RNA.regulation of transcription.bZIP transcription factor family	'Symbols: AtbZIP1 | AtbZIP1 (Arabidopsis thaliana basic leucine-zipper 1); DNA binding / protein heterodimerization/ transcription factor | chr5:20051829-20052735 FORWARD'	1.10849	4.22349e-21
AT4G18950	cell.organisation	'ankyrin protein kinase, putative | chr4:10375364-10378390 FORWARD'	2.06561	4.41635e-21	1.58991	3.78175e-12
AT5G66900	stress.biotic.PR-proteins	'disease resistance protein (CC-NBS-LRR class), putative | chr5:26714764-26717788 REVERSE'	1.15381	4.60668e-21
AT4G36020	stress.abiotic.cold	'Symbols: CSDP1 | CSDP1 (cold shock domain protein 1); RNA binding / double-stranded DNA binding / nucleic acid binding / single-stranded DNA binding | chr4:17043112-17044396 REVERSE'	1.11766	4.85573e-21
AT1G75840	signalling.G-proteins	'Symbols: ARAC5, ATGP3, ROP4, ATROP4 | ARAC5 (RAC-LIKE GTP BINDING PROTEIN 5); GTP binding / GTPase | chr1:28475707-28477802 FORWARD'	1.03846	5.67614e-21
AT2G46690	hormone metabolism.auxin.induced-regulated-responsive-activated	'auxin-responsive family protein | chr2:19180730-19181467 FORWARD'	-1.97381	6.85167e-21
AT5G01732	micro RNA, natural antisense etc	'other RNA | chr5:272839-276426 FORWARD'	1.10014	8.11327e-21
AT3G02800	not assigned.unknown	'phosphatase/ phosphoprotein phosphatase/ protein tyrosine phosphatase | chr3:606471-607886 REVERSE'	2.92259	8.60002e-21
AT2G40340	RNA.regulation of transcription.AP2/EREBP, APETALA2/Ethylene-responsive element binding protein family	'AP2 domain-containing transcription factor, putative (DRE2B) | chr2:16848438-16850487 REVERSE'	1.86997	9.53094e-21
AT3G16700	amino acid metabolism.degradation.aromatic aa.tyrosine	'fumarylacetoacetate hydrolase family protein | chr3:5687721-5689719 FORWARD'	2.84685	1.00278e-20	1.24844	0.0118339
AT3G26500	not assigned.no ontology	'leucine-rich repeat family protein | chr3:9708109-9709964 REVERSE'	1.44552	1.00334e-20
AT3G14075	lipid metabolism.lipid degradation.lipases.triacylglycerol lipase	'lipase class 3 family protein | chr3:4663602-4666968 REVERSE'	1.10594	1.05083e-20
AT1G45180	protein.degradation.ubiquitin.E3.RING	'zinc finger (C3HC4-type RING finger) family protein | chr1:17098491-17101896 FORWARD'	1.29237	1.06569e-20
AT5G64850	not assigned.unknown	'unknown protein | chr5:25921409-25923358 FORWARD'	3.01901	1.13067e-20
AT3G14050	stress.biotic.regulation of transcription	'Symbols: RSH2, AT-RSH2, ATRSH2 | RSH2 (RELA-SPOT HOMOLOG 2); GTP diphosphokinase | chr3:4650757-4653914 REVERSE'	1.56802	1.23982e-20
AT4G39030	stress.biotic	'Symbols: EDS5, SID1 | EDS5 (ENHANCED DISEASE SUSCEPTIBILITY 5); antiporter/ multidrug efflux pump/ transporter | chr4:18185667-18189224 FORWARD'	2.55631	1.28175e-20	1.24384	0.00131043
AT1G01950	cell.organisation	'Symbols: ARK2 | armadillo/beta-catenin repeat family protein / kinesin motor family protein | chr1:325379-330619 FORWARD'	1.11779	1.30234e-20
AT1G22690	hormone metabolism.gibberelin.induced-regulated-responsive-activated	'gibberellin-responsive protein, putative | chr1:8027298-8028125 FORWARD'	1.5951	1.45044e-20
AT5G16830	cell.vesicle transport	'Symbols: SYP21, ATSYP21, PEP12, ATPEP12, PEP12P | SYP21 (SYNTAXIN OF PLANTS 21); SNAP receptor | chr5:5532846-5535252 REVERSE'	1.14805	1.45834e-20
AT2G01670	nucleotide metabolism.salvage.NUDIX hydrolases	'Symbols: atnudt17 | atnudt17 (Arabidopsis thaliana Nudix hydrolase homolog 17); hydrolase | chr2:296510-298101 REVERSE'	1.11924	1.56002e-20
AT1G01260	RNA.regulation of transcription.bHLH,Basic Helix-Loop-Helix family	'basic helix-loop-helix (bHLH) family protein | chr1:109032-111609 FORWARD'	1.09245	1.71803e-20
AT1G04230	not assigned.unknown	'unknown protein | chr1:1125518-1128168 FORWARD'	1.20874	2.00706e-20
AT3G09830	protein.postranslational modification.kinase.receptor like cytoplasmatic kinase VII	'protein kinase, putative | chr3:3016494-3018983 FORWARD'	1.49103	2.31269e-20
AT1G67560	hormone metabolism.jasmonate.synthesis-degradation.lipoxygenase	'lipoxygenase family protein | chr1:25319899-25324264 FORWARD'	1.09643	2.44295e-20
AT1G71970	not assigned.unknown	'unknown protein | chr1:27093028-27094027 FORWARD'	-1.47798	2.48648e-20
AT5G01710	not assigned.unknown	'LOCATED IN: endomembrane system; EXPRESSED IN: sperm cell, male gametophyte, pollen tube; EXPRESSED DURING: L mature pollen stage, M germinated pollen stage; CONTAINS InterPro DOMAIN/s: Methyltransferase FkbM (InterPro:IPR006342); BEST Arabidopsis thaliana protein match is: methyltransferase (TAIR:AT4G24805.1); Has 224 Blast hits to 223 proteins in 16 species: Archae - 0; Bacteria - 7; Metazoa -…	1.32991	2.58663e-20
AT4G24390	protein.degradation.ubiquitin.E3.SCF.FBOX	'F-box family protein (FBX14) | chr4:12613590-12616117 REVERSE'	1.1811	2.6904e-20
AT5G65440	not assigned.unknown	'unknown protein | chr5:26151442-26157099 FORWARD'	1.07625	2.76536e-20
AT1G53380	not assigned.unknown	'unknown protein | chr1:19913076-19916517 REVERSE'	1.18696	2.89459e-20
AT2G31090	not assigned.unknown	'unknown protein | chr2:13256138-13256711 FORWARD'	1.00093	2.94649e-20
AT3G57120	protein.postranslational modification	'protein kinase family protein | chr3:21138905-21140610 FORWARD'	1.43487	2.94649e-20
AT5G67300	RNA.regulation of transcription.MYB domain transcription factor family	'Symbols: ATMYBR1, ATMYB44, MYBR1 | MYBR1 (MYB DOMAIN PROTEIN R1); DNA binding / transcription factor | chr5:26854022-26856006 FORWARD'	1.37563	3.17588e-20
AT1G07130	RNA.regulation of transcription.unclassified	'Symbols: STN1, ATSTN1 | STN1; nucleic acid binding | chr1:2187776-2188733 FORWARD'	1.33379	3.19877e-20
AT5G06885			3.36161	3.28916e-20	1.52112	0.0184114
AT5G43190	protein.degradation.ubiquitin.E3.SCF.FBOX	'F-box family protein (FBX6) | chr5:17340138-17341569 REVERSE'	1.01252	3.48923e-20
AT3G28040	signalling.receptor kinases.leucine rich repeat VII	'leucine-rich repeat transmembrane protein kinase, putative | chr3:10435057-10438391 FORWARD'	-1.22212	3.65343e-20
AT2G31880	signalling.receptor kinases.leucine rich repeat XI	'leucine-rich repeat transmembrane protein kinase, putative | chr2:13554894-13556977 FORWARD'	1.66884	3.68228e-20
AT5G22250	RNA.processing.ribonucleases	'CCR4-NOT transcription complex protein, putative | chr5:7365532-7366778 REVERSE'	1.62722	3.69714e-20
AT1G72210	RNA.regulation of transcription.bHLH,Basic Helix-Loop-Helix family	'basic helix-loop-helix (bHLH) family protein (bHLH096) | chr1:27179790-27182430 FORWARD'	2.64628	3.75585e-20
AT5G43620	RNA.processing.3 end processing.Pcf11p'	'S-locus protein-related | chr5:17522520-17524001 FORWARD'	2.44288	3.84622e-20
AT1G11330	protein.postranslational modification	'S-locus lectin protein kinase family protein | chr1:3810221-3813607 FORWARD'	1.71493	4.02477e-20	1.0878	2.21722e-07
AT5G56985			1.15869	4.06148e-20
AT5G01830	protein.degradation.ubiquitin.E3.RING	'armadillo/beta-catenin repeat family protein / U-box domain-containing protein | chr5:320695-323169 FORWARD'	1.68523	4.19947e-20
AT2G18300	RNA.regulation of transcription.bHLH,Basic Helix-Loop-Helix family	'basic helix-loop-helix (bHLH) family protein | chr2:7952667-7954567 REVERSE'	-1.32195	4.67892e-20
AT1G70590	protein.degradation.ubiquitin.E3.SCF.FBOX	'F-box family protein | chr1:26618321-26620388 FORWARD'	1.00696	4.89458e-20
AT5G58430	RNA.regulation of transcription.unclassified	'Symbols: ATEXO70B1 | ATEXO70B1 (exocyst subunit EXO70 family protein B1); protein binding | chr5:23621183-23623444 REVERSE'	1.34818	5.24713e-20
AT1G63860	stress.biotic	'ATP binding / protein binding / transmembrane receptor | chr1:23701484-23706005 REVERSE'	1.14842	5.28964e-20
AT1G47970	not assigned.unknown	'unknown protein | chr1:17687269-17688816 FORWARD'	-1.11798	5.48496e-20
AT1G02660	lipid metabolism.lipid degradation.lipases.triacylglycerol lipase	'lipase class 3 family protein | chr1:571955-574981 REVERSE'	1.37901	5.4879e-20
AT4G36945	signalling.phosphinositides.phosphoinositide phospholipase C	'phospholipase C/ phosphoric diester hydrolase | chr4:17419918-17422130 REVERSE'	1.86588	5.68181e-20
AT5G01820	protein.postranslational modification	'Symbols: ATSR1, SnRK3.15, CIPK14, ATCIPK14 | ATSR1 (ARABIDOPSIS THALIANA SERINE/THREONINE PROTEIN KINASE 1); ATP binding / kinase/ protein kinase/ protein serine/threonine kinase | chr5:313193-315000 REVERSE'	1.54419	5.85568e-20
AT4G30190	transport.p- and v-ATPases.H+-exporting ATPase	'Symbols: AHA2, PMA2 | AHA2; ATPase/ hydrogen-exporting ATPase, phosphorylative mechanism | chr4:14770499-14776056 REVERSE'	-1.56491	5.97538e-20
AT2G32440	hormone metabolism.gibberelin.synthesis-degradation.ent-kaurenoic acid hydroxylase/oxygenase	'Symbols: KAO2, CYP88A4 | KAO2 (ENT-KAURENOIC ACID HYDROXYLASE 2); ent-kaurenoate oxidase/ oxygen binding | chr2:13775570-13778002 FORWARD'	-1.53947	7.20301e-20
AT1G70520	signalling.receptor kinases.DUF 26	'protein kinase family protein | chr1:26584729-26587419 REVERSE'	1.0763	7.45302e-20
AT2G31890	not assigned.unknown	'Symbols: ATRAP, RAP | RAP | chr2:13556500-13559767 REVERSE'	1.08946	7.65383e-20
AT5G36220	misc.cytochrome P450	'Symbols: CYP81D1, CYP91A1 | CYP81D1 (CYTOCHROME P450 81D1); electron carrier/ heme binding / iron ion binding / monooxygenase/ oxygen binding | chr5:14253690-14256033 REVERSE'	-2.38003	7.85794e-20
AT2G03890	signalling.phosphinositides	'phosphatidylinositol 3- and 4-kinase family protein | chr2:1185522-1188545 FORWARD'	-1.17217	8.97487e-20
AT5G41790	signalling.light.COP9 signalosome	'Symbols: CIP1 | CIP1 (COP1-INTERACTIVE PROTEIN 1); protein binding | chr5:16727530-16732847 FORWARD'	1.4057	1.00817e-19
AT5G41790	development.unspecified	'Symbols: CIP1 | CIP1 (COP1-INTERACTIVE PROTEIN 1); protein binding | chr5:16727530-16732847 FORWARD'	1.4057	1.00817e-19
AT3G07040	stress.biotic	'Symbols: RPM1, RPS3 | RPM1 (RESISTANCE TO P. SYRINGAE PV MACULICOLA 1); nucleotide binding / protein binding | chr3:2225952-2229024 REVERSE'	1.23174	1.10098e-19
AT1G05870	not assigned.unknown	'unknown protein | chr1:1772211-1773293 REVERSE'	1.34134	1.10186e-19
AT4G23060	signalling.calcium	'Symbols: IQD22 | IQD22 (IQ-domain 22); calmodulin binding | chr4:12087203-12090575 FORWARD'	1.32013	1.10841e-19
AT2G39350	transport.ABC transporters and multidrug resistance systems	'ABC transporter family protein | chr2:16430085-16432557 REVERSE'	1.27198	1.1277e-19	1.02051	3.99201e-12
AT4G39580	protein.degradation.ubiquitin.E3.SCF.FBOX	'kelch repeat-containing F-box family protein | chr4:18385684-18386811 REVERSE'	2.68303	1.14082e-19
AT1G67920	not assigned.unknown	'unknown protein | chr1:25473544-25474140 FORWARD'	2.2781	1.18926e-19
AT2G42840	development.unspecified	'Symbols: PDF1 | PDF1 (PROTODERMAL FACTOR 1) | chr2:17826116-17827536 REVERSE'	1.13847	1.37765e-19
AT1G75820	signalling.receptor kinases.leucine rich repeat XI	'Symbols: CLV1, FAS3, FLO5 | CLV1 (CLAVATA 1); ATP binding / kinase/ protein serine/threonine kinase/ receptor signaling protein serine/threonine kinase | chr1:28463462-28466971 REVERSE'	-1.03452	1.48719e-19
AT2G41420	not assigned.no ontology.proline rich family	'proline-rich family protein | chr2:17266477-17268024 REVERSE'	1.31303	1.82739e-19
AT3G63010	hormone metabolism.gibberelin.signal transduction	'Symbols: ATGID1B, GID1B | GID1B (GA INSENSITIVE DWARF1B); hydrolase | chr3:23289425-23291486 FORWARD'	1.10335	1.90467e-19
AT1G54740	protein.synthesis.ribosomal protein.unknown.unknown	'FUNCTIONS IN: molecular_function unknown; INVOLVED IN: biological_process unknown; EXPRESSED IN: 21 plant structures; EXPRESSED DURING: 14 growth stages; BEST Arabidopsis thaliana protein match is: structural constituent of ribosome (TAIR:AT1G22110.1); Has 479 Blast hits to 317 proteins in 60 species: Archae - 0; Bacteria - 25; Metazoa - 81; Fungi - 16; Plants - 88; Viruses - 0; Other Eukaryotes…	1.39991	2.19918e-19
AT1G60010	not assigned.unknown	'unknown protein | chr1:22095360-22096577 REVERSE'	-1.32246	2.21262e-19
AT2G22910	misc.GCN5-related N-acetyltransferase	'GCN5-related N-acetyltransferase (GNAT) family protein / amino acid kinase family protein | chr2:9749869-9752863 FORWARD'	1.09488	2.33397e-19
AT1G76390	protein.degradation.ubiquitin.E3.RING	'armadillo/beta-catenin repeat family protein / U-box domain-containing protein | chr1:28655399-28658711 FORWARD'	1.10479	2.38033e-19
AT5G19250	not assigned.unknown	'unknown protein | chr5:6471906-6472945 FORWARD'	1.27155	2.41585e-19
AT2G22880	not assigned.no ontology	'VQ motif-containing protein | chr2:9741119-9741463 REVERSE'	1.73741	2.42348e-19
AT3G50830	not assigned.no ontology	'Symbols: COR413-PM2, ATCOR413-PM2 | COR413-PM2 (COLD-REGULATED 413-PLASMA MEMBRANE 2) | chr3:18893845-18895497 REVERSE'	1.31125	2.53009e-19
AT2G27385	not assigned.unknown	'unknown protein | chr2:11716496-11717330 REVERSE'	-1.11424	2.64192e-19
AT3G08710	redox.thioredoxin	'Symbols: ATH9 | ATH9 (thioredoxin H-type 9) | chr3:2645195-2646497 FORWARD'	1.23634	2.88575e-19
AT5G65610	not assigned.unknown	'unknown protein | chr5:26219258-26221028 FORWARD'	1.70735	2.90556e-19
AT2G32450	signalling.calcium	'calcium-binding EF hand family protein | chr2:13778449-13781258 FORWARD'	1.11125	2.97054e-19
AT5G05995			2.7462	3.03705e-19
AT2G36630	not assigned.unknown	'unknown protein | chr2:15352491-15355177 REVERSE'	1.2596	3.3424e-19
AT5G65630	RNA.regulation of transcription.Global transcription factor group	'Symbols: GTE7 | GTE7 (Global transcription factor group E 7); DNA binding | chr5:26225832-26228449 REVERSE'	1.34414	3.35085e-19	1.01601	1.71053e-10
AT1G10120	RNA.regulation of transcription.bHLH,Basic Helix-Loop-Helix family	'DNA binding / transcription factor | chr1:3304039-3306824 REVERSE'	1.20017	3.39726e-19
AT5G62220	misc.UDP glucosyl and glucoronyl transferases	'exostosin family protein | chr5:24988456-24990009 REVERSE'	1.84703	3.66457e-19
AT4G37220	not assigned.no ontology	'stress-responsive protein, putative | chr4:17515080-17516162 FORWARD'	1.50881	3.76685e-19
AT5G16590	signalling.receptor kinases.leucine rich repeat III	'Symbols: LRR1 | LRR1; ATP binding / kinase/ protein serine/threonine kinase | chr5:5431681-5434134 FORWARD'	1.29392	3.77272e-19
AT2G33710	RNA.regulation of transcription.AP2/EREBP, APETALA2/Ethylene-responsive element binding protein family	'AP2 domain-containing transcription factor family protein | chr2:14258509-14260733 REVERSE'	1.77348	4.17481e-19
AT3G08075			2.00145	4.37865e-19
AT3G11420	not assigned.no ontology	'fringe-related protein | chr3:3591475-3594570 FORWARD'	1.38998	4.42314e-19
AT4G02330	cell wall.pectin*esterases.PME	'Symbols: ATPMEPCRB | ATPMEPCRB; pectinesterase | chr4:1032413-1035037 FORWARD'	2.41496	4.89241e-19	1.78026	7.89208e-10
AT1G70140	cell.organisation	'Symbols: ATFH8 | ATFH8 (formin 8); actin binding / actin filament binding / profilin binding | chr1:26412688-26415230 REVERSE'	1.64873	5.02615e-19
AT2G32240	not assigned.unknown	'FUNCTIONS IN: molecular_function unknown; INVOLVED IN: response to cadmium ion; LOCATED IN: plasma membrane; EXPRESSED IN: 25 plant structures; EXPRESSED DURING: 13 growth stages; CONTAINS InterPro DOMAIN/s: Prefoldin (InterPro:IPR009053); BEST Arabidopsis thaliana protein match is: unknown protein (TAIR:AT1G05320.3); Has 221693 Blast hits to 95553 proteins in 2574 species: Archae - 2848; Bacter…	1.83673	5.20099e-19	1.17224	1.42793e-07
AT2G31945	not assigned.unknown	'unknown protein | chr2:13581581-13582126 FORWARD'	1.74677	5.34268e-19
AT5G49690	secondary metabolism.flavonoids.anthocyanins.anthocyanidin 3-O-glucosyltransferase	'UDP-glucoronosyl/UDP-glucosyl transferase family protein | chr5:20189655-20191390 REVERSE'	1.62509	5.34268e-19
AT2G28140	not assigned.unknown	'unknown protein | chr2:11994966-11996002 FORWARD'	2.69247	5.71846e-19
AT2G15490	misc.UDP glucosyl and glucoronyl transferases	'Symbols: UGT73B4 | UGT73B4 (UDP-GLYCOSYLTRANSFERASE 73B4); UDP-glucosyltransferase/ UDP-glycosyltransferase/ quercetin 3-O-glucosyltransferase/ quercetin 7-O-glucosyltransferase/ transferase, transferring glycosyl groups | chr2:6761635-6763500 FORWARD'	2.14182	5.80511e-19	1.75888	4.2861e-12
AT2G25430	not assigned.no ontology.epsin N-terminal homology (ENTH) domain-containing protein	'epsin N-terminal homology (ENTH) domain-containing protein | chr2:10822370-10824916 FORWARD'	1.14861	5.98677e-19
AT4G25830	not assigned.no ontology	'integral membrane family protein | chr4:13133529-13135024 FORWARD'	1.26545	6.07028e-19
AT2G27690	misc.cytochrome P450	'Symbols: CYP94C1 | CYP94C1; fatty acid (omega-1)-hydroxylase/ oxygen binding | chr2:11809306-11811215 FORWARD'	2.00462	6.08276e-19
AT3G25250	protein.postranslational modification	'Symbols: AGC2-1, AGC2, OXI1 | AGC2-1 (OXIDATIVE SIGNAL-INDUCIBLE1); kinase | chr3:9195503-9197124 FORWARD'	6.30526	6.10776e-19	3.93953	0.000352077
AT1G49840	not assigned.unknown	'unknown protein | chr1:18452070-18454358 FORWARD'	1.30006	6.12619e-19
AT1G22640	RNA.regulation of transcription.MYB domain transcription factor family	'Symbols: ATMYB3, MYB3 | MYB3 (MYB DOMAIN PROTEIN 3); DNA binding / transcription factor | chr1:8006195-8007428 FORWARD'	-1.52873	6.43709e-19
AT2G12400	not assigned.unknown	'unknown protein | chr2:5004943-5008322 REVERSE'	2.15089	6.49052e-19
AT3G45040	not assigned.no ontology	'phosphatidate cytidylyltransferase family protein | chr3:16472662-16475753 REVERSE'	1.02867	6.49638e-19
AT1G15290	not assigned.no ontology	'binding | chr1:5257046-5264942 REVERSE'	-1.1234	6.61752e-19
AT1G56660	not assigned.unknown	'unknown protein | chr1:21237888-21240558 FORWARD'	2.046	6.88507e-19
AT4G09150	not assigned.no ontology	'T-complex protein 11 | chr4:5828617-5833660 FORWARD'	1.4807	7.5821e-19
AT1G72800	not assigned.no ontology	'nuM1-related | chr1:27397216-27398500 FORWARD'	2.28806	7.73236e-19
AT4G09640	not assigned.unknown	'FUNCTIONS IN: molecular_function unknown; INVOLVED IN: biological_process unknown; LOCATED IN: cellular_component unknown; EXPRESSED IN: 22 plant structures; EXPRESSED DURING: 13 growth stages; CONTAINS InterPro DOMAIN/s: Protein of unknown function DUF803 (InterPro:IPR008521); BEST Arabidopsis thaliana protein match is: permease-related (TAIR:AT1G34470.1); Has 864 Blast hits to 850 proteins in …	1.2673	7.97342e-19
AT2G45010	not assigned.no ontology	'unknown protein | chr2:18567910-18569859 FORWARD'	1.06429	7.9949e-19
AT1G25370	not assigned.unknown	'unknown protein | chr1:8897755-8899102 REVERSE'	1.35551	8.09148e-19
AT5G17680	stress.biotic.PR-proteins	'disease resistance protein (TIR-NBS-LRR class), putative | chr5:5822999-5827153 FORWARD'	2.57447	8.18193e-19
AT5G07920	lipid metabolism.Phospholipid synthesis.diacylglycerol kinase	'Symbols: DGK1, ATDGK1 | DGK1 (DIACYLGLYCEROL KINASE1); calcium ion binding / diacylglycerol kinase | chr5:2524778-2529330 REVERSE'	1.14476	8.52859e-19
AT2G35859	micro RNA, natural antisense etc	'Potential natural antisense gene, locus overlaps with AT2G35860;'	1.5933	8.63675e-19
AT3G03385			4.07179	8.8182e-19	2.48063	0.000165593
AT1G30755	not assigned.unknown	'unknown protein | chr1:10905817-10908892 REVERSE'	1.27208	8.98128e-19
AT2G41110	signalling.calcium	'Symbols: CAM2, ATCAL5 | CAM2 (CALMODULIN 2); calcium ion binding / protein binding | chr2:17140311-17141431 FORWARD'	1.12996	9.38001e-19
AT5G48970	transport.metabolite transporters at the mitochondrial membrane	'mitochondrial substrate carrier family protein | chr5:19856830-19859763 REVERSE'	1.02241	1.02044e-18
AT1G07000	RNA.regulation of transcription.unclassified	'Symbols: ATEXO70B2 | ATEXO70B2 (exocyst subunit EXO70 family protein B2); protein binding | chr1:2150194-2152325 REVERSE'	1.68541	1.04833e-18
AT3G02550	RNA.regulation of transcription.AS2,Lateral Organ Boundaries Gene Family	'Symbols: LBD41 | LBD41 (LOB DOMAIN-CONTAINING PROTEIN 41) | chr3:536505-537998 REVERSE'	1.53068	1.07799e-18
AT3G08760	protein.postranslational modification	'Symbols: ATSIK | ATSIK; ATP binding / kinase/ protein kinase/ protein tyrosine kinase | chr3:2657918-2660889 REVERSE'	1.0197	1.11856e-18
AT4G35310	signalling.calcium	'Symbols: CPK5, ATCPK5 | CPK5 (calmodulin-domain protein kinase 5); ATP binding / calcium ion binding / calmodulin-dependent protein kinase/ kinase/ protein kinase/ protein serine/threonine kinase | chr4:16801987-16804995 FORWARD'	1.35333	1.15976e-18
AT1G10682	micro RNA, natural antisense etc	'other RNA | chr1:3544991-3545471 REVERSE'	-1.6874	1.29299e-18
AT1G21130	misc.O-methyl transferases	'O-methyltransferase, putative | chr1:7399062-7400605 REVERSE'	1.77897	1.31772e-18
AT1G77890	not assigned.unknown	'unknown protein | chr1:29292123-29296160 FORWARD'	1.32121	1.46288e-18
AT2G40380	cell.vesicle transport	'Symbols: PRA1.B2 | PRA1.B2 (PRENYLATED RAB ACCEPTOR 1.B2) | chr2:16864495-16865442 REVERSE'	1.14641	1.52595e-18
AT1G62420	not assigned.unknown	'unknown protein | chr1:23102793-23104647 REVERSE'	1.59248	1.53557e-18	-1.3888	2.22624e-12
AT1G26210	not assigned.unknown	'unknown protein | chr1:9067039-9068207 FORWARD'	1.35673	1.62525e-18
AT1G04360	protein.degradation.ubiquitin.E3.RING	'zinc finger (C3HC4-type RING finger) family protein | chr1:1167457-1168878 REVERSE'	2.70753	1.74239e-18
AT1G16370	transport.misc	'Symbols: ATOCT6, OCT6 | OCT6 (ORGANIC CATION/CARNITINE TRANSPORTER 6); carbohydrate transmembrane transporter/ sugar:hydrogen symporter | chr1:5596694-5598447 FORWARD'	1.84268	1.78422e-18
AT1G03870	cell wall.cell wall proteins.AGPs.AGP	'Symbols: FLA9 | FLA9 (FASCICLIN-LIKE ARABINOOGALACTAN 9) | chr1:982506-983540 REVERSE'	1.23087	1.86734e-18
AT5G05440	not assigned.no ontology	'unknown protein | chr5:1609250-1610446 FORWARD'	1.22083	2.08616e-18
AT5G12340	not assigned.unknown	'unknown protein | chr5:3992948-3993610 REVERSE'	3.11162	2.24131e-18
AT4G32030	not assigned.unknown	'unknown protein | chr4:15490740-15493423 FORWARD'	1.01742	2.31695e-18
AT1G18382	micro RNA, natural antisense etc	'other RNA | chr1:6326366-6326699 REVERSE'	1.41967	2.34704e-18	1.04722	2.09577e-09
AT1G10150	not assigned.unknown	'carbohydrate binding | chr1:3325824-3327614 FORWARD'	1.21857	2.47561e-18
AT3G04070	RNA.regulation of transcription.NAC domain transcription factor family	'Symbols: anac047 | anac047 (Arabidopsis NAC domain containing protein 47); transcription factor | chr3:1061526-1063103 REVERSE'	1.4477	2.60017e-18
AT3G04070	development.unspecified	'Symbols: anac047 | anac047 (Arabidopsis NAC domain containing protein 47); transcription factor | chr3:1061526-1063103 REVERSE'	1.4477	2.60017e-18
AT2G26980	protein.postranslational modification	'Symbols: CIPK3 | CIPK3 (CBL-INTERACTING PROTEIN KINASE 3); kinase/ protein kinase/ protein serine/threonine kinase | chr2:11514703-11518505 REVERSE'	-1.52002	2.66996e-18
AT2G28570	not assigned.unknown	'unknown protein | chr2:12241770-12242729 FORWARD'	1.18429	2.78178e-18
AT1G36622	not assigned.no ontology	'unknown protein | chr1:13836131-13836954 REVERSE'	3.34047	2.79315e-18
AT5G03310	hormone metabolism.auxin.induced-regulated-responsive-activated	'auxin-responsive family protein | chr5:799224-799706 REVERSE'	-3.90735	2.80472e-18
AT1G05077			2.54222	3.08032e-18
AT5G22500	lipid metabolism.lipid degradation.beta-oxidation.acyl CoA reductase	'Symbols: FAR1 | FAR1 (FATTY ACID REDUCTASE 1); fatty acyl-CoA reductase (alcohol-forming)/ oxidoreductase, acting on the CH-CH group of donors | chr5:7470443-7474120 FORWARD'	1.53419	3.08032e-18
AT1G67930	cell.vesicle transport	'Golgi transport complex protein-related | chr1:25474140-25477423 REVERSE'	1.05974	3.17598e-18
AT1G73500	signalling.MAP kinases	'Symbols: ATMKK9, MKK9 | MKK9 (MAP KINASE KINASE 9); MAP kinase kinase/ kinase/ protein kinase activator | chr1:27639091-27640529 REVERSE'	1.36947	3.29249e-18
AT1G22810	RNA.regulation of transcription.AP2/EREBP, APETALA2/Ethylene-responsive element binding protein family	'AP2 domain-containing transcription factor, putative | chr1:8074231-8075037 REVERSE'	3.11299	3.30069e-18
AT2G44790	misc.plastocyanin-like	'Symbols: UCC2 | UCC2 (UCLACYANIN 2); copper ion binding / electron carrier | chr2:18461906-18463309 REVERSE'	1.08863	3.63814e-18
AT2G39650	not assigned.unknown	'unknown protein | chr2:16527792-16529407 REVERSE'	2.34699	3.66864e-18
AT4G20830	misc.nitrilases, *nitrile lyases, berberine bridge enzymes, reticuline oxidases, troponine reductases	'FAD-binding domain-containing protein | chr4:11155453-11157806 FORWARD'	1.57338	3.77399e-18
AT3G56090	metal handling.binding, chelation and storage	'Symbols: ATFER3 | ATFER3 (ferritin 3); binding / ferric iron binding / oxidoreductase/ transition metal ion binding | chr3:20814047-20816035 REVERSE'	1.71143	3.78318e-18
AT3G11840	RNA.regulation of transcription.PHOR1	'Symbols: PUB24 | PUB24 (PLANT U-BOX 24); binding / ubiquitin-protein ligase | chr3:3736400-3738257 REVERSE'	2.65294	3.80303e-18	1.16522	0.00782797
AT2G28630	lipid metabolism.FA synthesis and FA elongation.beta ketoacyl CoA synthase	'Symbols: KCS12 | KCS12 (3-KETOACYL-COA SYNTHASE 12); acyltransferase/ catalytic/ transferase, transferring acyl groups other than amino-acyl groups | chr2:12275319-12277245 REVERSE'	-2.08776	3.93048e-18
AT4G12430	minor CHO metabolism.trehalose.TPP	'trehalose-6-phosphate phosphatase, putative | chr4:7365257-7368730 REVERSE'	2.19989	3.98329e-18
AT1G78830	misc.myrosinases-lectin-jacalin	'curculin-like (mannose-binding) lectin family protein | chr1:29636955-29638552 REVERSE'	1.74746	4.00995e-18
AT5G08150	not assigned.unknown	'unknown protein | chr5:2622030-2622720 REVERSE'	1.71251	4.07375e-18
AT3G55130	transport.ABC transporters and multidrug resistance systems	'Symbols: ATWBC19 | ATWBC19 (White-Brown Complex homolog 19); ATPase, coupled to transmembrane movement of substances | chr3:20433878-20436390 REVERSE'	-2.44597	4.13412e-18
AT5G44050	transport.misc	'MATE efflux family protein | chr5:17722484-17726379 FORWARD'	2.57563	4.368e-18
AT2G17660	not assigned.no ontology	'nitrate-responsive NOI protein, putative | chr2:7673282-7673712 FORWARD'	4.03018	4.58627e-18
AT5G61980	signalling.G-proteins	'Symbols: AGD1 | AGD1 (ARF-GAP domain 1); ARF GTPase activator/ protein binding / zinc ion binding | chr5:24894472-24899178 FORWARD'	1.92332	5.33879e-18
AT1G77250	RNA.regulation of transcription.putative transcription regulator	'PHD finger family protein | chr1:29020265-29023474 REVERSE'	1.65413	5.49638e-18
AT1G08200	cell wall.precursor synthesis.AXS	'Symbols: AXS2 | AXS2 (UDP-D-APIOSE/UDP-D-XYLOSE SYNTHASE 2); UDP-glucuronate decarboxylase | chr1:2573848-2576714 REVERSE'	1.2229	5.85009e-18
AT2G36220	not assigned.unknown	'unknown protein | chr2:15192480-15193698 FORWARD'	1.54961	7.24793e-18
AT3G13320	transport.calcium	'Symbols: CAX2, atcax2 | CAX2 (CATION EXCHANGER 2); calcium:cation antiporter/ calcium:hydrogen antiporter | chr3:4314529-4318351 FORWARD'	1.00465	7.89788e-18
AT1G75750	hormone metabolism.gibberelin.induced-regulated-responsive-activated	'Symbols: GASA1 | GASA1 (GAST1 PROTEIN HOMOLOG 1) | chr1:28441526-28442367 REVERSE'	1.31371	8.21031e-18
AT1G24145	not assigned.unknown	'unknown protein | chr1:8541027-8541739 FORWARD'	3.42047	8.6612e-18
AT5G36880	lipid metabolism.FA synthesis and FA elongation.acyl coa ligase	'acetyl-CoA synthetase, putative / acetate-CoA ligase, putative | chr5:14534613-14540299 REVERSE'	1.2781	8.66868e-18
AT4G26488	micro RNA, natural antisense etc	'other RNA | chr4:13380345-13381625 REVERSE'	2.18521	8.89696e-18
AT1G60000	RNA.RNA binding	'29 kDa ribonucleoprotein, chloroplast, putative / RNA-binding protein cp29, putative | chr1:22093569-22094626 REVERSE'	-1.48651	9.31844e-18
AT4G13540	not assigned.unknown	'unknown protein | chr4:7869874-7870750 FORWARD'	-1.24099	9.42546e-18
AT1G09750	RNA.regulation of transcription.unclassified	'chloroplast nucleoid DNA-binding protein-related | chr1:3157501-3159148 FORWARD'	-1.61171	1.02262e-17
AT3G01430	not assigned.unknown	'FUNCTIONS IN: molecular_function unknown; INVOLVED IN: biological_process unknown; LOCATED IN: cellular_component unknown; EXPRESSED IN: 7 plant structures; EXPRESSED DURING: LP.06 six leaves visible, LP.04 four leaves visible, LP.10 ten leaves visible, petal differentiation and expansion stage; BEST Arabidopsis thaliana protein match is: NHL repeat-containing protein (TAIR:AT5G14890.1); Has 48 …	1.44259	1.03622e-17
AT1G11050	signalling.receptor kinases.RKF3 like	'protein kinase family protein | chr1:3681888-3684169 FORWARD'	2.02473	1.0671e-17
AT3G29160	signalling.in sugar and nutrient physiology	'Symbols: AKIN11, SnRK1.2, KIN11 | AKIN11 (Arabidopsis SNF1 kinase homolog 11); protein binding / protein kinase | chr3:11128625-11132065 REVERSE'	1.30712	1.11831e-17
AT3G21330	RNA.regulation of transcription.bHLH,Basic Helix-Loop-Helix family	'basic helix-loop-helix (bHLH) family protein | chr3:7507240-7509175 FORWARD'	1.62084	1.23018e-17
AT1G09627			1.14022	1.24759e-17
AT2G02180	stress.biotic	'Symbols: TOM3 | TOM3; protein binding | chr2:560864-563233 FORWARD'	1.39389	1.27015e-17
AT4G10040	mitochondrial electron transport / ATP synthesis.cytochrome c	'Symbols: CYTC-2 | CYTC-2 (cytochrome c-2); electron carrier/ heme binding / iron ion binding | chr4:6276998-6278509 FORWARD'	1.7061	1.39888e-17	1.07745	3.91618e-06
AT2G35760	not assigned.no ontology	'integral membrane family protein | chr2:15031923-15033307 FORWARD'	2.47434	1.61567e-17
AT1G66150	signalling.receptor kinases.leucine rich repeat IX	'Symbols: TMK1 | TMK1 (TRANSMEMBRANE KINASE 1); transmembrane receptor protein serine/threonine kinase | chr1:24631409-24634749 FORWARD'	1.29369	1.62661e-17
AT2G08780			1.46691	1.65692e-17
AT5G48380	signalling.receptor kinases.leucine rich repeat X	'leucine-rich repeat family protein / protein kinase family protein | chr5:19604089-19607059 REVERSE'	1.42212	1.7495e-17
AT3G22370	mitochondrial electron transport / ATP synthesis.alternative oxidase	'Symbols: AOX1A, ATAOX1A | AOX1A (ALTERNATIVE OXIDASE 1A); alternative oxidase | chr3:7906791-7908740 FORWARD'	1.48632	1.79378e-17	1.4025	3.3823e-15
AT3G44735	development.unspecified	'Symbols: PSK1, ATPSK3 | PSK1; growth factor | chr3:16291194-16292152 REVERSE'	1.16381	1.82938e-17
AT3G26290	misc.cytochrome P450	'Symbols: CYP71B26 | CYP71B26; electron carrier/ heme binding / iron ion binding / monooxygenase/ oxygen binding | chr3:9632682-9634470 REVERSE'	-1.80417	1.83441e-17
AT5G62090	not assigned.unknown	'FUNCTIONS IN: molecular_function unknown; INVOLVED IN: biological_process unknown; LOCATED IN: cellular_component unknown; EXPRESSED IN: 17 plant structures; EXPRESSED DURING: 10 growth stages; BEST Arabidopsis thaliana protein match is: SLK1 (SEUSS-LIKE 1); transcription regulator (TAIR:AT4G25520.1); Has 38202 Blast hits to 15459 proteins in 742 species: Archae - 6; Bacteria - 1392; Metazoa - 1…	1.00324	1.83441e-17
AT3G54020	misc.acid and other phosphatases	'phosphatidic acid phosphatase-related / PAP2-related | chr3:20005733-20008254 FORWARD'	1.73087	1.85109e-17
AT5G54730	protein.degradation.autophagy	'Symbols: ATATG18F, ATG18F | AtATG18f | chr5:22233789-22237341 REVERSE'	1.12555	1.86312e-17
AT1G71030	RNA.regulation of transcription.MYB-related transcription factor family	'Symbols: ATMYBL2, MYBL2 | MYBL2 (ARABIDOPSIS MYB-LIKE 2); DNA binding / transcription factor | chr1:26795123-26796364 REVERSE'	-1.32735	1.91093e-17
AT1G57650	stress.biotic.PR-proteins	'INVOLVED IN: defense response; LOCATED IN: cellular_component unknown; EXPRESSED IN: stamen; EXPRESSED DURING: 4 anthesis; CONTAINS InterPro DOMAIN/s: Leucine-rich repeat 3 (InterPro:IPR011713); BEST Arabidopsis thaliana protein match is: disease resistance protein (TIR-NBS-LRR class), putative (TAIR:AT2G14080.1); Has 9494 Blast hits to 5230 proteins in 243 species: Archae - 14; Bacteria - 521; …	4.43308	2.03349e-17	3.10141	7.25466e-06
AT4G00440	not assigned.unknown	'unknown protein | chr4:193879-198579 FORWARD'	1.33382	2.04012e-17
AT1G58420	not assigned.unknown	'FUNCTIONS IN: molecular_function unknown; INVOLVED IN: biological_process unknown; LOCATED IN: cellular_component unknown; EXPRESSED IN: 21 plant structures; EXPRESSED DURING: 11 growth stages; CONTAINS InterPro DOMAIN/s: Uncharacterised conserved protein UCP031279 (InterPro:IPR016972); BEST Arabidopsis thaliana protein match is: unknown protein (TAIR:AT1G10140.1); Has 28 Blast hits to 28 protei…	2.44248	2.19486e-17
AT5G03120	not assigned.unknown	'unknown protein | chr5:733979-734943 FORWARD'	2.43428	2.31067e-17
AT5G25910	stress.biotic.PR-proteins	'Symbols: AtRLP52 | AtRLP52 (Receptor Like Protein 52); kinase/ protein binding | chr5:9038860-9041377 FORWARD'	2.06423	2.52821e-17
AT1G17830	not assigned.unknown	'unknown protein | chr1:6135803-6138432 REVERSE'	2.04521	2.55074e-17
AT1G50460	major CHO metabolism.degradation.sucrose.hexokinase	'Symbols: HKL1 | HKL1 (HEXOKINASE-LIKE 1); ATP binding / fructokinase/ glucokinase/ hexokinase | chr1:18693684-18697659 FORWARD'	1.29892	2.73102e-17
AT5G65730	cell wall.modification	'xyloglucan:xyloglucosyl transferase, putative / xyloglucan endotransglycosylase, putative / endo-xyloglucan transferase, putative | chr5:26299032-26300478 FORWARD'	1.21031	2.77993e-17
AT1G61660	RNA.regulation of transcription.bHLH,Basic Helix-Loop-Helix family	'basic helix-loop-helix (bHLH) family protein | chr1:22753715-22756295 REVERSE'	1.38603	2.88255e-17
AT2G46710	signalling.G-proteins	'rac GTPase activating protein, putative | chr2:19191935-19194849 FORWARD'	-1.15647	2.91997e-17
AT3G45650	transport.peptides and oligopeptides	'Symbols: NAXT1 | NAXT1 (NITRATE EXCRETION TRANSPORTER1); nitrate efflux transmembrane transporter/ transporter | chr3:16759253-16761266 FORWARD'	2.00049	3.0718e-17
AT2G43340	not assigned.unknown	'unknown protein | chr2:18007697-18008665 FORWARD'	1.64732	3.18292e-17
AT1G65610	misc.gluco-, galacto- and mannosidases.endoglucanase	'Symbols: ATGH9A2, KOR2 | KOR2; catalytic/ hydrolase, hydrolyzing O-glycosyl compounds | chr1:24391679-24395360 REVERSE'	2.50637	3.52983e-17	2.07473	9.56183e-11
AT1G01540	protein.postranslational modification.kinase.receptor like cytoplasmatic kinase V	'protein kinase family protein | chr1:195780-198684 FORWARD'	1.22341	4.03816e-17
AT1G32640	protein.postranslational modification	'Symbols: ATMYC2, RD22BP1, JAI1, JIN1, MYC2, ZBF1 | MYC2; DNA binding / transcription activator/ transcription factor | chr1:11798810-11800988 REVERSE'	1.23428	4.42165e-17
AT4G15700	redox.glutaredoxins	'glutaredoxin family protein | chr4:8937393-8937892 FORWARD'	-2.42741	4.69828e-17	-2.05011	1.34322e-14
AT4G08930	redox.thioredoxin	'Symbols: ATAPRL6 | ATAPRL6 (APR-like 6) | chr4:5729192-5730850 FORWARD'	1.00056	4.8774e-17
AT5G36250	protein.postranslational modification	'protein phosphatase 2C, putative / PP2C, putative | chr5:14282103-14284581 FORWARD'	1.08869	5.40944e-17
AT1G02380	not assigned.unknown	'unknown protein | chr1:477000-478971 FORWARD'	2.44519	5.44769e-17
AT2G38610	not assigned.no ontology	'KH domain-containing protein | chr2:16147113-16149873 REVERSE'	1.12435	6.21713e-17
AT1G62660	major CHO metabolism.degradation.sucrose.invertases.vacuolar	'beta-fructosidase (BFRUCT3) / beta-fructofuranosidase / invertase, vacuolar | chr1:23199718-23203765 FORWARD'	1.09505	6.35482e-17
AT5G06930	not assigned.unknown	'LOCATED IN: chloroplast; EXPRESSED IN: 15 plant structures; EXPRESSED DURING: 7 growth stages; BEST Arabidopsis thaliana protein match is: nucleolar protein gar2-related (TAIR:AT2G42320.2); Has 3144 Blast hits to 1363 proteins in 247 species: Archae - 2; Bacteria - 721; Metazoa - 835; Fungi - 297; Plants - 80; Viruses - 10; Other Eukaryotes - 1199 (source: NCBI BLink). | chr5:2144999-2148039 FOR…	1.07951	6.54365e-17
AT2G09225			1.22298	6.59607e-17
AT1G74360	hormone metabolism.brassinosteroid.signal transduction.BRI	'leucine-rich repeat transmembrane protein kinase, putative | chr1:27954231-27958114 FORWARD'	1.49346	6.67902e-17
AT4G30090	not assigned.unknown	'Symbols: emb1353 | emb1353 (embryo defective 1353) | chr4:14708712-14711612 REVERSE'	2.94131	6.859e-17	1.46655	0.00904286
AT4G20000	not assigned.no ontology	'VQ motif-containing protein | chr4:10838310-10839142 FORWARD'	2.5482	7.89653e-17
AT5G41180	signalling.receptor kinases.leucine rich repeat VI	'leucine-rich repeat protein kinase, putative | chr5:16483871-16487426 FORWARD'	1.44593	8.04753e-17
AT2G47070	development.squamosa promoter binding like (SPL)	'Symbols: SPL1 | SPL1 (SQUAMOSA PROMOTER BINDING PROTEIN-LIKE 1); DNA binding / transcription factor | chr2:19336695-19340869 FORWARD'	1.30111	8.07061e-17
AT1G76560	not assigned.no ontology	'Symbols: CP12-3 | CP12-3 | chr1:28728253-28728853 FORWARD'	-1.05767	8.50243e-17
AT2G23110	not assigned.unknown	'FUNCTIONS IN: molecular_function unknown; INVOLVED IN: biological_process unknown; LOCATED IN: cellular_component unknown; CONTAINS InterPro DOMAIN/s: Late embryogenesis abundant protein 18 (InterPro:IPR018930); BEST Arabidopsis thaliana protein match is: unknown protein (TAIR:AT2G23120.1); Has 25 Blast hits to 25 proteins in 6 species: Archae - 0; Bacteria - 0; Metazoa - 0; Fungi - 0; Plants - …	2.44485	8.50371e-17	1.21849	0.00334807
AT4G21445	not assigned.unknown	'unknown protein | chr4:11424710-11425767 FORWARD'	-1.92123	9.13522e-17
AT3G01830	signalling.calcium	'calmodulin-related protein, putative | chr3:296054-297133 FORWARD'	3.07367	1.10282e-16
AT4G27460	not assigned.no ontology	'CBS domain-containing protein | chr4:13732910-13734304 FORWARD'	2.13349	1.29942e-16
AT3G13310	stress.abiotic.heat	'DNAJ heat shock N-terminal domain-containing protein | chr3:4310608-4311441 REVERSE'	1.01608	1.36367e-16
AT1G61800	transport.metabolite transporters at the envelope membrane	'Symbols: GPT2 | GPT2; antiporter/ glucose-6-phosphate transmembrane transporter | chr1:22824440-22826774 FORWARD'	3.74193	1.50284e-16
AT5G66400	stress.abiotic.unspecified	'Symbols: RAB18, ATDI8 | RAB18 (RESPONSIVE TO ABA 18) | chr5:26518297-26519242 REVERSE'	1.62788	1.55459e-16
AT1G27670	not assigned.unknown	'unknown protein | chr1:9627572-9628496 REVERSE'	1.80888	1.60491e-16
AT1G27460	signalling.calcium	'Symbols: NPGR1 | NPGR1 (NO POLLEN GERMINATION RELATED 1); calmodulin binding | chr1:9534532-9537561 FORWARD'	1.40603	1.61806e-16
AT1G74490	protein.postranslational modification.kinase.receptor like cytoplasmatic kinase VII	'protein kinase, putative | chr1:27994700-27996742 REVERSE'	2.43104	1.76661e-16
AT4G23270	signalling.receptor kinases.DUF 26	'protein kinase family protein | chr4:12171103-12173925 FORWARD'	1.2158	1.79745e-16
AT4G34710	polyamine metabolism.synthesis.arginine decarboxylase	'Symbols: ADC2, SPE2, ATADC2 | ADC2 (ARGININE DECARBOXYLASE 2); arginine decarboxylase | chr4:16560062-16562969 REVERSE'	-1.13123	1.79745e-16	1.67478	6.10772e-34
AT5G24570	not assigned.unknown	'unknown protein | chr5:8405681-8406132 REVERSE'	1.42587	1.92475e-16
AT1G77390	cell.cycle	'Symbols: CYCA1;2, CYCA1 | CYCA1;2 (CYCLIN A1;2); cyclin-dependent protein kinase regulator | chr1:29081904-29084285 REVERSE'	2.67873	2.01215e-16
AT5G58090	misc.beta 1,3 glucan hydrolases.glucan endo-1,3-beta-glucosidase	'glycosyl hydrolase family 17 protein | chr5:23505366-23507288 REVERSE'	1.22773	2.02906e-16
AT3G29170	not assigned.unknown	'unknown protein | chr3:11136006-11137849 REVERSE'	1.04455	2.42725e-16
AT3G62150	transport.ABC transporters and multidrug resistance systems	'Symbols: PGP21 | PGP21 (P-GLYCOPROTEIN 21); ATPase, coupled to transmembrane movement of substances | chr3:23008755-23013579 REVERSE'	1.53564	2.44269e-16
AT3G11650	stress.biotic	'Symbols: NHL2 | NHL2 | chr3:3676146-3677037 REVERSE'	1.90681	2.58287e-16
AT3G48100	RNA.regulation of transcription.ARR	'Symbols: ARR5, ATRR2, IBC6 | ARR5 (ARABIDOPSIS RESPONSE REGULATOR 5); transcription regulator/ two-component response regulator | chr3:17758427-17760874 REVERSE'	2.46044	2.58423e-16
AT1G52280	signalling.G-proteins	'Symbols: AtRABG3d | AtRABG3d (Arabidopsis Rab GTPase homolog G3d); GTP binding | chr1:19467969-19469586 REVERSE'	1.43952	2.68224e-16
AT1G30810	RNA.regulation of transcription.JUMONJI family	'transcription factor | chr1:10936765-10942292 REVERSE'	1.19249	2.79307e-16
AT3G01810	not assigned.unknown	'FUNCTIONS IN: molecular_function unknown; INVOLVED IN: biological_process unknown; LOCATED IN: plasma membrane; EXPRESSED IN: 21 plant structures; EXPRESSED DURING: 13 growth stages; BEST Arabidopsis thaliana protein match is: nucleolar protein gar2-related (TAIR:AT2G42320.2); Has 1293 Blast hits to 384 proteins in 97 species: Archae - 2; Bacteria - 96; Metazoa - 212; Fungi - 99; Plants - 59; Vi…	1.42567	2.84345e-16
AT1G50745			2.70244	2.88454e-16	1.65512	0.000157728
AT4G32290	not assigned.unknown	'unknown protein | chr4:15589674-15591164 REVERSE'	-1.72387	2.93136e-16
AT2G16900	not assigned.unknown	'FUNCTIONS IN: molecular_function unknown; INVOLVED IN: biological_process unknown; LOCATED IN: plasma membrane; EXPRESSED IN: 24 plant structures; EXPRESSED DURING: 13 growth stages; CONTAINS InterPro DOMAIN/s: Phospholipase-like, arabidopsis (InterPro:IPR007942); BEST Arabidopsis thaliana protein match is: unknown protein (TAIR:AT4G35110.4); Has 353 Blast hits to 254 proteins in 60 species: Arc…	1.07099	3.08613e-16	1.25337	5.31082e-23
AT2G28830	protein.degradation.ubiquitin.E3.RING	'binding / structural constituent of ribosome / ubiquitin-protein ligase | chr2:12366748-12370684 REVERSE'	1.25653	3.09054e-16
AT4G14620	not assigned.unknown	'unknown protein | chr4:8389040-8390833 REVERSE'	-1.40202	3.14927e-16
AT2G30860	misc.glutathione S transferases	'Symbols: ATGSTF9, GLUTTR, ATGSTF7 | ATGSTF9 (GLUTATHIONE S-TRANSFERASE PHI 9); copper ion binding / glutathione binding / glutathione peroxidase/ glutathione transferase | chr2:13138997-13140245 FORWARD'	-1.01663	3.18599e-16
AT2G05590	not assigned.no ontology	'FUNCTIONS IN: molecular_function unknown; INVOLVED IN: biological_process unknown; LOCATED IN: chloroplast; EXPRESSED IN: 23 plant structures; EXPRESSED DURING: 15 growth stages; CONTAINS InterPro DOMAIN/s: TLDc (InterPro:IPR006571); BEST Arabidopsis thaliana protein match is: unknown protein (TAIR:AT4G39870.1); Has 697 Blast hits to 689 proteins in 142 species: Archae - 0; Bacteria - 0; Metazoa…	1.14786	3.22068e-16
AT1G76090	hormone metabolism.brassinosteroid.synthesis-degradation.sterols.SMT2	'Symbols: SMT3 | SMT3 (STEROL METHYLTRANSFERASE 3); S-adenosylmethionine-dependent methyltransferase/ sterol 24-C-methyltransferase | chr1:28550409-28551781 REVERSE'	1.02733	3.46018e-16
AT5G25260	not assigned.unknown	'FUNCTIONS IN: molecular_function unknown; INVOLVED IN: biological_process unknown; LOCATED IN: plasma membrane; EXPRESSED IN: cultured cell; CONTAINS InterPro DOMAIN/s: Band 7 protein (InterPro:IPR001107); BEST Arabidopsis thaliana protein match is: unknown protein (TAIR:AT5G25250.1); Has 4214 Blast hits to 3442 proteins in 652 species: Archae - 14; Bacteria - 1365; Metazoa - 1204; Fungi - 198; …	2.36536	3.52138e-16
AT5G62540	protein.degradation.ubiquitin.E2	'Symbols: UBC3 | UBC3 (ubiquitin-conjugating enzyme 3); ubiquitin-protein ligase | chr5:25103934-25105619 FORWARD'	1.31815	3.53661e-16
AT4G28703	not assigned.unknown	'FUNCTIONS IN: molecular_function unknown; LOCATED IN: cellular_component unknown; EXPRESSED IN: 6 plant structures; EXPRESSED DURING: 4 anthesis, F mature embryo stage, petal differentiation and expansion stage, D bilateral stage, E expanded cotyledon stage; CONTAINS InterPro DOMAIN/s: Cupin, RmlC-type (InterPro:IPR011051), Protein of unknown function DUF861, cupin-3 (InterPro:IPR008579), RmlC-l…	1.14735	4.14985e-16
AT1G61820	misc.gluco-, galacto- and mannosidases	'Symbols: BGLU46 | BGLU46 (BETA GLUCOSIDASE 46); catalytic/ cation binding / hydrolase, hydrolyzing O-glycosyl compounds | chr1:22835078-22838615 FORWARD'	1.91181	4.18933e-16	-1.29792	4.32548e-06
AT5G01050	secondary metabolism.phenylpropanoids	'laccase family protein / diphenol oxidase family protein | chr5:18086-20812 REVERSE'	7.30479	4.37713e-16	5.92023	1.23518e-06
AT2G26530	not assigned.unknown	'Symbols: AR781 | AR781 | chr2:11282775-11284229 REVERSE'	1.88287	4.39963e-16
AT3G24350	cell.vesicle transport	'Symbols: SYP32, ATSYP32 | SYP32 (SYNTAXIN OF PLANTS 32); SNAP receptor | chr3:8837646-8839582 FORWARD'	1.16535	4.50064e-16
AT2G22870	development.unspecified	'Symbols: EMB2001 | EMB2001 (embryo defective 2001); GTP binding | chr2:9739457-9741104 FORWARD'	1.58679	4.52462e-16
AT5G24530	secondary metabolism.flavonoids.dihydroflavonols	'Symbols: DMR6 | DMR6 (DOWNY MILDEW RESISTANT 6); oxidoreductase/ oxidoreductase, acting on paired donors, with incorporation or reduction of molecular oxygen, 2-oxoglutarate as one donor, and incorporation of one atom each of oxygen into both donors | chr5:8378833-8383401 FORWARD'	1.29022	4.58295e-16
AT1G31540	stress.biotic.PR-proteins	'disease resistance protein (TIR-NBS-LRR class), putative | chr1:11288452-11293753 REVERSE'	1.27393	4.75163e-16
AT1G18030	protein.postranslational modification	'protein phosphatase 2C, putative / PP2C, putative | chr1:6204343-6206988 FORWARD'	1.31058	4.80604e-16
AT4G23030	transport.ABC transporters and multidrug resistance systems	'MATE efflux protein-related | chr4:12072857-12074365 FORWARD'	2.01167	4.84925e-16	1.28993	1.69618e-05
AT5G42050	stress.abiotic.touch/wounding	'FUNCTIONS IN: molecular_function unknown; EXPRESSED IN: 22 plant structures; EXPRESSED DURING: 13 growth stages; CONTAINS InterPro DOMAIN/s: Development and cell death domain (InterPro:IPR013989), Kelch related (InterPro:IPR013089); BEST Arabidopsis thaliana protein match is: unknown protein (TAIR:AT3G27090.1); Has 5084 Blast hits to 2870 proteins in 85 species: Archae - 0; Bacteria - 24; Metazo…	1.60888	4.87561e-16
AT1G05835	not assigned.no ontology	'unknown protein | chr1:1762224-1762814 FORWARD'	-2.11132	5.20061e-16
AT1G18890	signalling.calcium	'Symbols: ATCDPK1, CPK10 | ATCDPK1 (CALCIUM-DEPENDENT PROTEIN KINASE 1); calmodulin-dependent protein kinase/ kinase/ protein kinase | chr1:6522764-6525962 REVERSE'	1.10229	5.3416e-16
AT5G08990			1.21868	5.46878e-16
AT5G50335	not assigned.unknown	'unknown protein | chr5:20489094-20489727 REVERSE'	-1.79599	6.09555e-16
AT1G19180	hormone metabolism.jasmonate.signal transduction	'Symbols: JAZ1, TIFY10A | JAZ1 (JASMONATE-ZIM-DOMAIN PROTEIN 1); protein binding | chr1:6622094-6623620 FORWARD'	1.54824	6.48669e-16
AT1G19180	stress.biotic.signalling	'Symbols: JAZ1, TIFY10A | JAZ1 (JASMONATE-ZIM-DOMAIN PROTEIN 1); protein binding | chr1:6622094-6623620 FORWARD'	1.54824	6.48669e-16
AT1G73550	misc.protease inhibitor/seed storage/lipid transfer protein (LTP) family protein	'lipid binding | chr1:27647756-27648536 REVERSE'	5.51034	6.57827e-16
AT1G28290	stress.abiotic.unspecified	'Symbols: AGP31 | AGP31 (arabinogalactan-protein 31) | chr1:9889125-9890993 REVERSE'	-1.39657	6.71553e-16
AT1G20510	secondary metabolism.phenylpropanoids	'Symbols: OPCL1 | OPCL1 (OPC-8:0 COA LIGASE1); 4-coumarate-CoA ligase | chr1:7103454-7105881 REVERSE'	1.24573	7.13665e-16
AT4G28460	not assigned.unknown	'unknown protein | chr4:14065997-14066543 FORWARD'	7.99011	7.64715e-16
AT3G04760	not assigned.no ontology.pentatricopeptide (PPR) repeat-containing protein	'pentatricopeptide (PPR) repeat-containing protein | chr3:1303575-1305878 REVERSE'	-1.88341	7.8667e-16
AT5G46470	stress.biotic.PR-proteins	'disease resistance protein (TIR-NBS-LRR class), putative | chr5:18842701-18849741 FORWARD'	1.11829	7.99597e-16
AT4G09160	protein.targeting.secretory pathway.unspecified	'SEC14 cytosolic factor family protein / phosphoglyceride transfer family protein | chr4:5839683-5842394 FORWARD'	1.00905	8.09733e-16
AT2G44840	hormone metabolism.ethylene.signal transduction	'Symbols: ATERF13, EREBP, ERF13 | ERF13 (ETHYLENE-RESPONSIVE ELEMENT BINDING FACTOR 13); DNA binding / transcription factor | chr2:18495341-18496272 FORWARD'	3.17327	8.95527e-16
AT1G49750	not assigned.no ontology	'leucine-rich repeat family protein | chr1:18410929-18412801 REVERSE'	-1.32936	8.99149e-16	1.21833	3.44672e-19
AT5G43440	hormone metabolism.ethylene.synthesis-degradation	'2-oxoglutarate-dependent dioxygenase, putative | chr5:17455233-17456657 REVERSE'	-1.04133	9.16119e-16
AT1G63500	protein.postranslational modification	'ATP binding / binding / protein kinase/ protein serine/threonine kinase/ protein tyrosine kinase | chr1:23555686-23558899 FORWARD'	1.37638	9.20331e-16
AT2G44490	secondary metabolism.sulfur-containing.glucosinolates.degradation.myrosinase	'Symbols: PEN2, BGLU26 | PEN2 (PENETRATION 2); hydrolase, hydrolyzing O-glycosyl compounds / thioglucosidase | chr2:18364756-18367725 FORWARD'	1.2493	1.06255e-15
AT2G44490	stress.biotic	'Symbols: PEN2, BGLU26 | PEN2 (PENETRATION 2); hydrolase, hydrolyzing O-glycosyl compounds / thioglucosidase | chr2:18364756-18367725 FORWARD'	1.2493	1.06255e-15
AT3G51920	signalling.calcium	'Symbols: CAM9, CML9, ATCML9 | CAM9 (CALMODULIN 9); calcium ion binding | chr3:19268043-19269479 REVERSE'	1.3048	1.0904e-15
AT2G27389	not assigned.unknown	'unknown protein; LOCATED IN: endomembrane system.'	4.093	1.11957e-15	2.59744	0.000666864
AT1G11260	transport.sugars	'Symbols: STP1, ATSTP1 | STP1 (SUGAR TRANSPORTER 1); carbohydrate transmembrane transporter/ sugar:hydrogen symporter | chr1:3777328-3780337 FORWARD'	1.09432	1.16557e-15
AT4G21740	not assigned.unknown	'unknown protein | chr4:11545926-11546434 FORWARD'	2.31316	1.24703e-15
AT5G01295			1.73743	1.2679e-15
AT5G60350	not assigned.unknown	'unknown protein | chr5:24277730-24279147 FORWARD'	7.14978	1.29168e-15
AT4G23015			1.50765	1.38037e-15
AT1G14520	minor CHO metabolism.myo-inositol.myo inositol oxygenases	'Symbols: MIOX1 | MIOX1 (MYO-INISITOL OXYGENASE); inositol oxygenase/ oxidoreductase | chr1:4968142-4970311 REVERSE'	1.26754	1.38725e-15
AT1G07200	protein.degradation.serine protease	'ATP-dependent Clp protease ClpB protein-related | chr1:2208719-2212546 REVERSE'	-1.16715	1.54113e-15
AT5G64905	stress.biotic.signalling	'Symbols: PROPEP3 | PROPEP3 (Elicitor peptide 3 precursor) | chr5:25939574-25940059 FORWARD'	7.08605	1.61587e-15
AT5G54650	not assigned.no ontology.formin homology 2 domain-containing protein	'Symbols: Fh5, ATFH5 | Fh5 (FORMIN HOMOLOGY5); actin binding | chr5:22197629-22202110 REVERSE'	1.21449	1.68542e-15
AT2G25780	not assigned.unknown	'unknown protein | chr2:10995141-10996024 FORWARD'	2.18864	1.70524e-15
AT4G18970	misc.GDSL-motif lipase	'GDSL-motif lipase/hydrolase family protein | chr4:10389111-10390917 REVERSE'	1.46766	1.71672e-15
AT3G05390	not assigned.unknown	'unknown protein | chr3:1546443-1548300 REVERSE'	4.38697	1.86591e-15
AT1G06180	RNA.regulation of transcription.MYB domain transcription factor family	'Symbols: ATMYB13, ATMYBLFGN | ATMYB13 (MYB DOMAIN PROTEIN 13); DNA binding / transcription factor | chr1:1889408-1891158 FORWARD'	-1.5543	1.88558e-15
AT2G37970	not assigned.no ontology	'Symbols: SOUL-1 | SOUL-1; binding | chr2:15890972-15891843 FORWARD'	1.01894	1.92904e-15
AT1G14170	not assigned.no ontology	'KH domain-containing protein | chr1:4843234-4845847 REVERSE'	1.68241	1.96297e-15
AT3G14590	signalling.calcium	'Symbols: NTMC2TYPE6.2, NTMC2T6.2 | NTMC2T6.2; CONTAINS InterPro DOMAIN/s: C2 membrane targeting protein (InterPro:IPR018029), C2 calcium/lipid-binding region, CaLB (InterPro:IPR008973), C2 calcium-dependent membrane targeting (InterPro:IPR000008); BEST Arabidopsis thaliana protein match is: NTMC2T6.1 (TAIR:AT1G53590.1); Has 3086 Blast hits to 2715 proteins in 189 species: Archae - 0; Bacteria - …	1.31138	2.12334e-15
AT1G76680	hormone metabolism.jasmonate.synthesis-degradation.12-Oxo-PDA-reductase	'Symbols: OPR1 | OPR1; 12-oxophytodienoate reductase | chr1:28776861-28778467 FORWARD'	1.95039	2.23501e-15	1.48363	1.42696e-08
AT3G51860	transport.metal	'Symbols: CAX3, ATHCX1, CAX1-LIKE, ATCAX3 | CAX3 (CATION EXCHANGER 3); calcium:cation antiporter/ calcium:hydrogen antiporter/ cation:cation antiporter | chr3:19239427-19242913 FORWARD'	1.98254	2.38853e-15
AT3G51860	transport.calcium	'Symbols: CAX3, ATHCX1, CAX1-LIKE, ATCAX3 | CAX3 (CATION EXCHANGER 3); calcium:cation antiporter/ calcium:hydrogen antiporter/ cation:cation antiporter | chr3:19239427-19242913 FORWARD'	1.98254	2.38853e-15
AT4G01120	RNA.regulation of transcription.bZIP transcription factor family	'Symbols: GBF2, ATBZIP54 | GBF2 (G-BOX BINDING FACTOR 2); DNA binding / sequence-specific DNA binding / transcription factor | chr4:481597-484483 REVERSE'	1.15839	2.97771e-15
AT4G12000	not assigned.unknown	'INVOLVED IN: response to oxidative stress; EXPRESSED IN: 22 plant structures; EXPRESSED DURING: 13 growth stages; CONTAINS InterPro DOMAIN/s: SNARE associated Golgi protein (InterPro:IPR015414); BEST Arabidopsis thaliana protein match is: unknown protein (TAIR:AT4G22850.1); Has 1153 Blast hits to 1150 proteins in 277 species: Archae - 2; Bacteria - 485; Metazoa - 104; Fungi - 24; Plants - 140; V…	1.81764	3.08069e-15
AT1G67510	signalling.receptor kinases.leucine rich repeat III	'leucine-rich repeat family protein | chr1:25297477-25300184 REVERSE'	1.18592	3.14894e-15
AT4G30960	protein.postranslational modification	'Symbols: CIPK6, SIP3, SNRK3.14, ATCIPK6 | SIP3 (SOS3-INTERACTING PROTEIN 3); ATP binding / kinase/ protein kinase/ protein serine/threonine kinase | chr4:15067053-15069010 FORWARD'	-1.29174	3.17576e-15
AT3G05200	protein.degradation.ubiquitin.E3.RING	'Symbols: ATL6 | ATL6; protein binding / zinc ion binding | chr3:1476982-1478730 FORWARD'	1.34954	3.20542e-15
AT1G03220	protein.degradation.aspartate protease	'extracellular dermal glycoprotein, putative / EDGP, putative | chr1:787122-788651 FORWARD'	1.41493	3.21913e-15
AT2G41010	stress.abiotic.drought/salt	'Symbols: ATCAMBP25 | ATCAMBP25 (ARABIDOPSIS THALIANA CALMODULIN (CAM)-BINDING PROTEIN OF 25 KDA); calmodulin binding | chr2:17113866-17114804 REVERSE'	2.07666	3.26856e-15
AT2G41010	signalling.calcium	'Symbols: ATCAMBP25 | ATCAMBP25 (ARABIDOPSIS THALIANA CALMODULIN (CAM)-BINDING PROTEIN OF 25 KDA); calmodulin binding | chr2:17113866-17114804 REVERSE'	2.07666	3.26856e-15
AT5G13490	transport.unspecified cations	'Symbols: AAC2 | AAC2 (ADP/ATP carrier 2); ATP:ADP antiporter/ binding | chr5:4335467-4337628 FORWARD'	1.07232	3.37096e-15
AT1G74670	hormone metabolism.gibberelin.induced-regulated-responsive-activated	'gibberellin-responsive protein, putative | chr1:28053286-28054149 FORWARD'	-1.00117	3.70507e-15
AT4G32870	not assigned.unknown	'unknown protein | chr4:15862143-15862741 FORWARD'	-1.22034	3.968e-15	-1.02165	5.85558e-11
AT1G10990	not assigned.unknown	'unknown protein | chr1:3670278-3671187 REVERSE'	2.00294	4.47445e-15
AT3G09260	misc.gluco-, galacto- and mannosidases	'Symbols: PYK10, PSR3.1, BGLU23 | PYK10; beta-glucosidase/ copper ion binding / fucosidase/ hydrolase, hydrolyzing O-glycosyl compounds | chr3:2840477-2843781 REVERSE'	-1.52987	4.50737e-15
AT2G02230	cell.organisation	'Symbols: AtPP2-B1 | AtPP2-B1 (Phloem protein 2-B1); carbohydrate binding | chr2:590221-591650 REVERSE'	1.37578	4.56336e-15
AT3G43250	cell.cycle	'cell cycle control protein-related | chr3:15216713-15217462 FORWARD'	4.77633	4.59002e-15	2.49117	0.0409797
AT1G60800	signalling.receptor kinases.leucine rich repeat II	'Symbols: NIK3 | NIK3 (NSP-INTERACTING KINASE 3); kinase | chr1:22383453-22387457 REVERSE'	-1.06282	4.64633e-15
AT4G08815			2.04702	4.69418e-15
AT4G07285			1.57055	4.76659e-15
AT1G59660	protein.targeting.nucleus	'nucleoporin family protein | chr1:21924693-21929424 FORWARD'	2.52218	4.83307e-15	1.13671	0.0347102
AT3G63120	cell.cycle	'Symbols: CYCP1;1 | CYCP1;1 (cyclin p1;1); cyclin-dependent protein kinase | chr3:23322956-23324247 REVERSE'	1.19289	5.00996e-15
AT2G41630	RNA.transcription	'Symbols: TFIIB | TFIIB (TRANSCRIPTION FACTOR II B); RNA polymerase II transcription factor/ protein binding / transcription regulator/ translation initiation factor/ zinc ion binding | chr2:17355331-17357598 REVERSE'	1.10767	5.10609e-15
AT2G43910	amino acid metabolism.synthesis.aspartate family.methionine.methionine S-methyltransferase	'thiol methyltransferase, putative | chr2:18184491-18187028 REVERSE'	-1.00959	5.39659e-15
AT3G07470	not assigned.unknown	'unknown protein | chr3:2386897-2388471 REVERSE'	1.16524	5.72934e-15
AT4G04960	signalling.receptor kinases.legume-lectin	'lectin protein kinase, putative | chr4:2533056-2535386 FORWARD'	1.12041	6.09253e-15
AT1G76470	secondary metabolism.phenylpropanoids	'3-beta-hydroxy-delta5-steroid dehydrogenase/ binding / catalytic/ cinnamoyl-CoA reductase | chr1:28689770-28691449 REVERSE'	4.7483	6.53062e-15
AT2G08220			5.39991	6.56781e-15
AT5G09876	not assigned.unknown	'unknown protein | chr5:3079987-3080435 FORWARD'	4.33229	6.75522e-15
AT4G11521	signalling.receptor kinases.DUF 26	'LOCATED IN: endomembrane system; CONTAINS InterPro DOMAIN/s: Protein of unknown function DUF26 (InterPro:IPR002902); BEST Arabidopsis thaliana protein match is: kinase (TAIR:AT4G11530.1). | chr4:6985565-6986715 FORWARDmoderately similar to ( 489)AT4G11530protein kinase family protein | chr4:6985617-6989593 FORWARD'	2.35791	6.92301e-15
AT5G51180	not assigned.unknown	'unknown protein | chr5:20797032-20800214 FORWARD'	1.04189	7.55315e-15
AT4G04610	S-assimilation.APR	'Symbols: APR1, APR, PRH19, ATAPR1 | APR1 (APS REDUCTASE 1); adenylyl-sulfate reductase | chr4:2325003-2327013 FORWARD'	2.09063	7.77256e-15
AT5G17980	not assigned.no ontology.C2 domain-containing protein	'C2 domain-containing protein | chr5:5953596-5956745 FORWARD'	1.9427	7.81824e-15
AT4G28190	development.unspecified	'Symbols: ULT1, ULT | ULT1 (ULTRAPETALA1); DNA binding | chr4:13985461-13987261 FORWARD'	1.23606	8.16433e-15
AT3G16500	RNA.regulation of transcription.Aux/IAA family	'Symbols: PAP1, IAA26 | PAP1 (PHYTOCHROME-ASSOCIATED PROTEIN 1); transcription factor | chr3:5612500-5614410 REVERSE'	-1.1269	8.51944e-15
AT4G24275	not assigned.unknown	'Identified as a screen for stress-responsive genes. | chr4:12588519-12589062 FORWARD'	1.06594	9.08149e-15
AT5G02595			1.52809	9.49684e-15
AT3G61460	hormone metabolism.brassinosteroid.induced-regulated-responsive-activated	'Symbols: BRH1 | BRH1 (BRASSINOSTEROID-RESPONSIVE RING-H2); protein binding / zinc ion binding | chr3:22741511-22742284 REVERSE'	-1.21448	9.66176e-15
AT1G02340	signalling.light	'Symbols: HFR1, RSF1, FBI1, REP1 | HFR1 (LONG HYPOCOTYL IN FAR-RED); DNA binding / protein binding / transcription factor | chr1:465718-467844 REVERSE'	1.02543	1.07209e-14
AT1G03850	redox.glutaredoxins	'glutaredoxin family protein | chr1:976097-977761 REVERSE'	2.18022	1.0916e-14	1.69428	1.69253e-08
AT2G28080	misc.UDP glucosyl and glucoronyl transferases	'glycosyltransferase family protein | chr2:11960571-11963293 REVERSE'	1.47783	1.17077e-14
AT5G56160	transport.misc	'transporter | chr5:22731974-22735590 FORWARD'	2.23673	1.18393e-14
AT3G22260	protein.degradation.cysteine protease	'OTU-like cysteine protease family protein | chr3:7870892-7873566 FORWARD'	1.0799	1.3663e-14
AT3G62690	protein.degradation.ubiquitin.E3.RING	'Symbols: ATL5 | ATL5 (ATL5); protein binding / zinc ion binding | chr3:23185348-23186701 REVERSE'	1.46827	1.3826e-14
AT1G67480	protein.degradation.ubiquitin.E3.SCF.FBOX	'kelch repeat-containing F-box family protein | chr1:25276295-25278718 FORWARD'	1.13453	1.38712e-14
AT1G04030	not assigned.unknown	'unknown protein | chr1:1040518-1042892 FORWARD'	1.02928	1.41749e-14
AT4G38160	RNA.regulation of transcription.unclassified	'Symbols: pde191 | pde191 (pigment defective 191) | chr4:17902273-17904300 FORWARD'	-1.02044	1.44995e-14
AT5G39020	signalling.receptor kinases.Catharanthus roseus-like RLK1	'protein kinase family protein | chr5:15616917-15619358 FORWARD'	1.57677	1.45755e-14
AT5G27760	not assigned.no ontology	'hypoxia-responsive family protein | chr5:9830343-9831790 FORWARD'	1.62873	1.52348e-14
AT3G60415			1.75626	1.55144e-14
AT5G48930	secondary metabolism.phenylpropanoids.lignin biosynthesis.HCT	'Symbols: HCT | HCT (HYDROXYCINNAMOYL-COA SHIKIMATE/QUINATE HYDROXYCINNAMOYL TRANSFERASE); quinate O-hydroxycinnamoyltransferase/ shikimate O-hydroxycinnamoyltransferase/ transferase | chr5:19836299-19838162 REVERSE'	-1.36716	1.57723e-14
AT2G20180	RNA.regulation of transcription.bHLH,Basic Helix-Loop-Helix family	'Symbols: PIL5 | PIL5 (PHYTOCHROME INTERACTING FACTOR 3-LIKE 5); DNA binding / phytochrome binding / transcription factor | chr2:8704024-8706547 REVERSE'	-1.4226	1.62372e-14
AT4G29020	not assigned.no ontology.glycine rich proteins	'glycine-rich protein | chr4:14304921-14305721 FORWARD'	1.27835	1.64708e-14
AT1G35350	transport.phosphate	'LOCATED IN: integral to membrane; EXPRESSED IN: 18 plant structures; EXPRESSED DURING: 9 growth stages; CONTAINS InterPro DOMAIN/s: EXS, C-terminal (InterPro:IPR004342), SPX, N-terminal (InterPro:IPR004331); BEST Arabidopsis thaliana protein match is: EXS family protein / ERD1/XPR1/SYG1 family protein (TAIR:AT1G26730.1); Has 734 Blast hits to 697 proteins in 158 species: Archae - 0; Bacteria - 2…	1.06338	1.76232e-14
AT3G06550	not assigned.no ontology	'FUNCTIONS IN: molecular_function unknown; INVOLVED IN: biological_process unknown; LOCATED IN: endomembrane system; EXPRESSED IN: cultured cell; CONTAINS InterPro DOMAIN/s: Cas1p-like (InterPro:IPR012419); BEST Arabidopsis thaliana protein match is: O-acetyltransferase family protein (TAIR:AT2G34410.2); Has 185 Blast hits to 183 proteins in 57 species: Archae - 0; Bacteria - 0; Metazoa - 97; Fun…	1.14698	1.8336e-14
AT1G04433			-2.00859	1.89727e-14
AT5G67340	protein.degradation.ubiquitin.E3.RING	'armadillo/beta-catenin repeat family protein / U-box domain-containing protein | chr5:26864556-26867602 FORWARD'	1.87832	2.00511e-14
AT5G13820	DNA.unspecified	'Symbols: TBP1, ATBP-1, ATBP1, ATTBP1, HPPBF-1 | TBP1 (TELOMERIC DNA BINDING PROTEIN 1); DNA binding / double-stranded telomeric DNA binding | chr5:4460894-4464666 FORWARD'	1.56	2.06775e-14
AT1G67070	cell wall.precursor synthesis.phosphomannose isomerase	'Symbols: DIN9, PMI2 | DIN9 (DARK INDUCIBLE 9); mannose-6-phosphate isomerase | chr1:25042135-25044647 FORWARD'	1.30124	2.33264e-14
AT2G02950	signalling.light	'Symbols: PKS1 | PKS1 (PHYTOCHROME KINASE SUBSTRATE 1); protein binding | chr2:854947-856538 REVERSE'	-1.01295	2.35659e-14
AT1G27950	lipid metabolism.lipid transfer proteins etc	'Symbols: LTPG1 | LTPG1 (GLYCOSYLPHOSPHATIDYLINOSITOL-ANCHORED LIPID PROTEIN TRANSFER 1) | chr1:9740704-9742159 FORWARD'	1.20156	2.42968e-14
AT5G47850	signalling.receptor kinases.crinkly like	'Symbols: CCR4 | CCR4 (ARABIDOPSIS THALIANA CRINKLY4 RELATED 4); kinase | chr5:19378701-19381082 REVERSE'	4.24918	2.43278e-14
AT1G52245			1.63278	2.54076e-14
AT2G45050	RNA.regulation of transcription.C2C2(Zn) GATA transcription factor family	'zinc finger (GATA type) family protein | chr2:18582872-18584083 FORWARD'	-2.29256	2.57752e-14
AT5G47610	protein.degradation.ubiquitin.E3.RING	'zinc finger (C3HC4-type RING finger) family protein | chr5:19301188-19301913 REVERSE'	-2.29664	2.66328e-14
AT1G09523			1.35987	2.68993e-14
AT2G45210	hormone metabolism.auxin.induced-regulated-responsive-activated	'auxin-responsive protein-related | chr2:18641566-18642704 FORWARD'	-1.10163	2.9037e-14
AT5G51750	protein.degradation.subtilases	'Symbols: ATSBT1.3, SBT1.3 | ATSBT1.3 (ARABIDOPSIS THALIANA SUBTILASE 1.3); identical protein binding / serine-type endopeptidase | chr5:21020207-21022781 FORWARD'	-1.46269	2.95442e-14
AT3G04550	not assigned.unknown	'unknown protein | chr3:1225922-1227436 FORWARD'	-1.8444	3.02154e-14
AT5G16730	not assigned.no ontology	'LOCATED IN: chloroplast; EXPRESSED IN: 23 plant structures; EXPRESSED DURING: 13 growth stages; CONTAINS InterPro DOMAIN/s: Spectrin/alpha-actinin (InterPro:IPR018159); BEST Arabidopsis thaliana protein match is: unknown protein (TAIR:AT3G02930.1); Has 241703 Blast hits to 112530 proteins in 2711 species: Archae - 2642; Bacteria - 41887; Metazoa - 104467; Fungi - 18239; Plants - 8786; Viruses - …	1.17403	3.06535e-14
AT2G36310	nucleotide metabolism.degradation.pyrimidine.uridine nucleosidase	'Symbols: URH1 | URH1 (URIDINE-RIBOHYDROLASE 1); adenosine nucleosidase/ hydrolase/ inosine nucleosidase/ uridine nucleosidase | chr2:15224497-15226872 REVERSE'	1.48032	3.4158e-14
AT2G43820	hormone metabolism.salicylic acid.synthesis-degradation.synthesis.SA glucosyltransferase ester and ether bond making SGE, SAG	'Symbols: GT, UGT74F2 | UGT74F2 (UDP-GLUCOSYLTRANSFERASE 74F2); UDP-glucose:4-aminobenzoate acylglucosyltransferase/ UDP-glucosyltransferase/ UDP-glycosyltransferase/ transferase, transferring glycosyl groups / transferase, transferring hexosyl groups | chr2:18152227-18153908 FORWARD'	-1.25429	3.52682e-14
AT1G29340	protein.degradation.ubiquitin.E3.RING	'Symbols: PUB17, ATPUB17 | PUB17 (PLANT U-BOX 17); ubiquitin-protein ligase | chr1:10264395-10266818 FORWARD'	1.15625	3.56028e-14
AT5G25810	RNA.regulation of transcription.AP2/EREBP, APETALA2/Ethylene-responsive element binding protein family	'Symbols: tny | tny (TINY); DNA binding / transcription factor | chr5:8986771-8987787 REVERSE'	2.05897	3.56039e-14
AT3G20395	not assigned.no ontology	'protein binding / zinc ion binding | chr3:7111948-7113870 REVERSE'	-1.21794	3.6424e-14
AT4G33666	not assigned.unknown	'unknown protein | chr4:16169048-16169535 FORWARD'	1.69085	3.67694e-14
AT3G01290	not assigned.no ontology	'band 7 family protein | chr3:88054-89422 REVERSE'	1.48669	4.05226e-14
AT5G62390	signalling.calcium	'Symbols: ATBAG7 | ATBAG7 (ARABIDOPSIS THALIANA BCL-2-ASSOCIATED ATHANOGENE 7); calmodulin binding | chr5:25051978-25054289 REVERSE'	1.16341	4.07863e-14
AT5G06700	not assigned.unknown	'unknown protein | chr5:2063487-2066039 FORWARD'	1.19901	4.1939e-14
AT3G57740	protein.postranslational modification	'protein kinase family protein | chr3:21392671-21393744 FORWARD'	2.31172	4.3443e-14
AT2G35860	not assigned.no ontology	'Symbols: FLA16 | FLA16 (FASCICLIN-LIKE ARABINOGALACTAN PROTEIN 16 PRECURSOR) | chr2:15059763-15062122 FORWARD'	1.48471	4.42338e-14
AT1G18900	not assigned.no ontology.pentatricopeptide (PPR) repeat-containing protein	'pentatricopeptide (PPR) repeat-containing protein | chr1:6528984-6532614 FORWARD'	1.32305	4.61389e-14
AT1G04800	not assigned.no ontology.glycine rich proteins	'glycine-rich protein | chr1:1348452-1349286 REVERSE'	-1.54796	4.69512e-14
AT2G41770	not assigned.unknown	'unknown protein | chr2:17424358-17427282 REVERSE'	1.21131	4.92859e-14
AT4G18210	transport.nucleotides	'Symbols: ATPUP10 | ATPUP10; purine transmembrane transporter | chr4:10076079-10077748 FORWARD'	1.78044	5.04421e-14
AT2G30930	not assigned.unknown	'unknown protein | chr2:13162369-13163398 FORWARD'	1.54813	5.11946e-14
AT3G48090	stress.biotic.signalling	'Symbols: EDS1 | EDS1 (enhanced disease susceptibility 1); lipase/ signal transducer/ triacylglycerol lipase | chr3:17755374-17757780 REVERSE'	1.17835	5.22746e-14
AT4G14360	stress.abiotic.drought/salt	'dehydration-responsive protein-related | chr4:8267660-8271121 REVERSE'	1.11651	5.31712e-14
AT1G73750	not assigned.unknown	'EXPRESSED IN: 22 plant structures; EXPRESSED DURING: 13 growth stages; CONTAINS InterPro DOMAIN/s: Uncharacterised conserved protein UCP031088, alpha/beta hydrolase, At1g15070 (InterPro:IPR016969); BEST Arabidopsis thaliana protein match is: unknown protein (TAIR:AT1G15060.1); Has 121 Blast hits to 101 proteins in 28 species: Archae - 0; Bacteria - 44; Metazoa - 8; Fungi - 0; Plants - 61; Viruse…	1.23148	5.4002e-14
AT3G19613			2.89507	5.51655e-14
AT3G22970	not assigned.unknown	'unknown protein | chr3:8152038-8154149 FORWARD'	-1.128	5.78913e-14
AT2G30230	not assigned.unknown	'unknown protein | chr2:12897071-12897885 FORWARD'	1.45291	5.88547e-14
AT3G10660	signalling.calcium	'Symbols: CPK2, ATCPK2 | CPK2 (CALMODULIN-DOMAIN PROTEIN KINASE CDPK ISOFORM 2); calmodulin-dependent protein kinase/ kinase/ protein serine/threonine kinase | chr3:3331398-3334268 REVERSE'	1.81667	6.02057e-14
AT5G43950	not assigned.unknown	'unknown protein | chr5:17686500-17688668 REVERSE'	1.77619	6.03306e-14
AT5G36002	micro RNA, natural antisense etc	'other RNA | chr5:14141898-14143241 REVERSE'	1.63304	6.082e-14
AT5G39785	protein.synthesis.ribosomal protein.eukaryotic.60S subunit.L34	'structural constituent of ribosome | chr5:15929188-15932276 FORWARD'	1.59188	6.27351e-14
AT3G24440	development.unspecified	'Symbols: VRN5, VIL1 | VRN5 (VERNALIZATION 5) | chr3:8876027-8878171 REVERSE'	1.27198	6.41545e-14
AT4G18010	minor CHO metabolism.myo-inositol.poly-phosphatases	'Symbols: IP5PII, AT5PTASE2 | AT5PTASE2 (MYO-INOSITOL POLYPHOSPHATE 5-PHOSPHATASE 2); inositol-polyphosphate 5-phosphatase | chr4:9991012-9994420 REVERSE'	1.26388	6.41545e-14
AT3G62260	protein.postranslational modification	'protein phosphatase 2C, putative / PP2C, putative | chr3:23038290-23040570 REVERSE'	1.28284	7.24867e-14
AT2G42580	not assigned.no ontology.tetratricopeptide repeat (TPR)	'Symbols: TTL3, VIT | TTL3 (TETRATRICOPETIDE-REPEAT THIOREDOXIN-LIKE 3); binding / protein binding | chr2:17728715-17731718 FORWARD'	1.01585	7.6232e-14
AT3G23250	RNA.regulation of transcription.MYB domain transcription factor family	'Symbols: MYB15, ATY19, ATMYB15 | MYB15 (MYB DOMAIN PROTEIN 15); DNA binding / transcription factor | chr3:8309209-8310826 FORWARD'	2.23061	7.88318e-14
AT1G68580	RNA.regulation of transcription.putative transcription regulator	'agenet domain-containing protein / bromo-adjacent homology (BAH) domain-containing protein | chr1:25752735-25756076 FORWARD'	1.11991	7.94382e-14
AT4G18205	not assigned.unknown	'FUNCTIONS IN: molecular_function unknown; INVOLVED IN: biological_process unknown; LOCATED IN: cellular_component unknown; CONTAINS InterPro DOMAIN/s: Protein of unknown function DUF250 (InterPro:IPR004853); BEST Arabidopsis thaliana protein match is: PUP7 (PURINE PERMEASE 7); purine transmembrane transporter (TAIR:AT4G18197.1); Has 282 Blast hits to 276 proteins in 29 species: Archae - 0; Bacte…	2.05318	8.08143e-14
AT4G08285			5.82178	8.68784e-14
AT1G57680	not assigned.unknown	'FUNCTIONS IN: molecular_function unknown; INVOLVED IN: biological_process unknown; LOCATED IN: endomembrane system; EXPRESSED IN: 24 plant structures; EXPRESSED DURING: 15 growth stages; CONTAINS InterPro DOMAIN/s: Uncharacterised conserved protein UCP031277 (InterPro:IPR016971); Has 35 Blast hits to 35 proteins in 10 species: Archae - 0; Bacteria - 0; Metazoa - 0; Fungi - 0; Plants - 33; Viruse…	1.20272	8.73958e-14
AT5G58730	minor CHO metabolism.others	'pfkB-type carbohydrate kinase family protein | chr5:23723404-23725465 REVERSE'	1.16924	8.73958e-14
AT5G45710	RNA.regulation of transcription.HSF,Heat-shock transcription factor family	'Symbols: AT-HSFA4C, RHA1, HSFA4C | RHA1 (ROOT HANDEDNESS 1); DNA binding / transcription factor | chr5:18540850-18542863 FORWARD'	1.31261	8.97926e-14
AT5G39320	cell wall.precursor synthesis.UDP-Glc dehydrogenase (UGD)	'UDP-glucose 6-dehydrogenase, putative | chr5:15742762-15744943 FORWARD'	1.01628	9.75856e-14
AT4G39570	protein.degradation.ubiquitin.E3.SCF.FBOX	'kelch repeat-containing F-box family protein | chr4:18384100-18385544 REVERSE'	1.75603	9.76511e-14
AT1G68590	protein.synthesis.ribosomal protein.prokaryotic.chloroplast.30S subunit.PSRP3	'plastid-specific 30S ribosomal protein 3, putative / PSRP-3, putative | chr1:25757404-25758232 REVERSE'	-1.16961	1.0279e-13
AT5G46510	stress.biotic.PR-proteins	'disease resistance protein (TIR-NBS-LRR class), putative | chr5:18860451-18867013 FORWARD'	1.40094	1.04588e-13
AT3G17120	not assigned.unknown	'unknown protein | chr3:5841096-5843485 FORWARD'	2.06639	1.07774e-13
AT1G53830	cell wall.pectin*esterases.PME	'Symbols: ATPME2 | ATPME2; pectinesterase | chr1:20098522-20100889 FORWARD'	2.23911	1.10616e-13
AT3G48500	not assigned.unknown	'Symbols: PDE312, PTAC10 | RNA binding | chr3:17962163-17965613 FORWARD'	-1.00603	1.12557e-13
AT3G53160	misc.UDP glucosyl and glucoronyl transferases	'Symbols: UGT73C7 | UGT73C7 (UDP-glucosyl transferase 73C7); UDP-glycosyltransferase/ transferase, transferring glycosyl groups | chr3:19702456-19703976 REVERSE'	1.38656	1.14854e-13
AT4G14140	RNA.regulation of transcription.DNA methyltransferases	'Symbols: MET2, DMT02, DMT2, MET02 | DMT2 (DNA METHYLTRANSFERASE 2); DNA (cytosine-5-)-methyltransferase/ DNA binding / protein binding | chr4:8146345-8152131 FORWARD'	2.22029	1.14854e-13
AT3G25020	stress.biotic.PR-proteins	'Symbols: AtRLP42 | AtRLP42 (Receptor Like Protein 42); protein binding | chr3:9116868-9119540 REVERSE'	-2.75369	1.17482e-13
AT2G06530	RNA.regulation of transcription.SNF7	'Symbols: VPS2.1 | VPS2.1 | chr2:2588545-2590453 REVERSE'	1.06947	1.22172e-13
AT3G28210	RNA.regulation of transcription.C2H2 zinc finger family	'Symbols: PMZ | PMZ; zinc ion binding | chr3:10520509-10521532 FORWARD'	1.81506	1.24165e-13	2.10667	2.46658e-17
AT3G47820	protein.degradation.ubiquitin.E3.RING	'armadillo/beta-catenin repeat family protein / U-box domain-containing protein | chr3:17644428-17646160 FORWARD'	1.87619	1.28188e-13
AT3G15530	not assigned.unknown	'methyltransferase | chr3:5252875-5254562 REVERSE'	1.06506	1.32088e-13
AT4G18890	hormone metabolism.brassinosteroid.signal transduction.BZR	'brassinosteroid signalling positive regulator-related | chr4:10352622-10355555 FORWARD'	1.91955	1.36339e-13
AT1G07090	not assigned.unknown	'Symbols: LSH6 | LSH6 (LIGHT SENSITIVE HYPOCOTYLS 6) | chr1:2173952-2174894 REVERSE'	-1.49829	1.36827e-13
AT3G51870	transport.metabolite transporters at the mitochondrial membrane	'binding / transporter | chr3:19243950-19246936 FORWARD'	1.30654	1.53501e-13
AT3G51870	transport.calcium	'binding / transporter | chr3:19243950-19246936 FORWARD'	1.30654	1.53501e-13
AT3G51870	transport.misc	'binding / transporter | chr3:19243950-19246936 FORWARD'	1.30654	1.53501e-13
AT5G20700	development.unspecified	'senescence-associated protein-related | chr5:7005844-7007117 REVERSE'	-1.2334	1.56474e-13
AT1G19540	secondary metabolism.flavonoids.isoflavones.isoflavone reductase	'isoflavone reductase, putative | chr1:6765667-6767341 FORWARD'	1.15467	1.56495e-13
AT4G02410	signalling.receptor kinases.legume-lectin	'lectin protein kinase family protein | chr4:1059889-1062153 REVERSE'	1.82143	1.58369e-13	1.63738	1.41337e-10
AT5G10260	signalling.G-proteins	'Symbols: AtRABH1e | AtRABH1e (Arabidopsis Rab GTPase homolog H1e); GTP binding | chr5:3219991-3221515 FORWARD'	3.23508	1.70075e-13
AT1G78610	signalling.unspecified	'Symbols: MSL6 | MSL6 (MECHANOSENSITIVE CHANNEL OF SMALL CONDUCTANCE-LIKE 6) | chr1:29569030-29572126 REVERSE'	1.44807	1.82368e-13
AT1G70990	not assigned.no ontology.proline rich family	'proline-rich family protein | chr1:26767297-26768076 REVERSE'	3.97958	1.93333e-13
AT1G05340	not assigned.unknown	'unknown protein | chr1:1558844-1559903 REVERSE'	1.03177	2.17641e-13
AT1G03905	transport.ABC transporters and multidrug resistance systems	'ABC transporter family protein | chr1:993400-995784 FORWARD'	1.94432	2.35026e-13
AT3G14060	not assigned.unknown	'unknown protein | chr3:4657046-4657601 REVERSE'	1.958	2.37904e-13
AT1G14780	not assigned.unknown	'FUNCTIONS IN: molecular_function unknown; INVOLVED IN: biological_process unknown; LOCATED IN: cellular_component unknown; EXPRESSED IN: 13 plant structures; EXPRESSED DURING: 6 growth stages; CONTAINS InterPro DOMAIN/s: Membrane attack complex component/perforin/complement C9 (InterPro:IPR001862); BEST Arabidopsis thaliana protein match is: unknown protein (TAIR:AT4G24290.2); Has 119 Blast hits…	1.37721	2.60116e-13
AT1G63530	not assigned.unknown	'FUNCTIONS IN: molecular_function unknown; INVOLVED IN: biological_process unknown; LOCATED IN: cellular_component unknown; EXPRESSED IN: 13 plant structures; EXPRESSED DURING: 6 growth stages; BEST Arabidopsis thaliana protein match is: hydroxyproline-rich glycoprotein family protein (TAIR:AT1G63540.1); Has 9178 Blast hits to 3392 proteins in 331 species: Archae - 0; Bacteria - 1035; Metazoa - 3…	3.01775	2.80589e-13
AT1G01120	lipid metabolism.FA synthesis and FA elongation.beta ketoacyl CoA synthase	'Symbols: KCS1 | KCS1 (3-KETOACYL-COA SYNTHASE 1); acyltransferase/ fatty acid elongase | chr1:57269-59167 REVERSE'	1.73618	2.83518e-13	1.75734	9.95368e-13
AT3G23070	not assigned.unknown	'RNA binding | chr3:8203469-8207419 FORWARD'	-1.32268	2.89977e-13
AT1G61562			3.05357	2.92526e-13
AT5G51810	hormone metabolism.gibberelin.synthesis-degradation.GA20 oxidase	'Symbols: GA20OX2, AT2353, ATGA20OX2 | GA20OX2 (GIBBERELLIN 20 OXIDASE 2); gibberellin 20-oxidase | chr5:21055188-21056808 REVERSE'	-2.27653	2.98877e-13	-1.19685	3.00684e-05
AT4G23190	signalling.receptor kinases.DUF 26	'Symbols: CRK11, AT-RLK3 | CRK11 (CYSTEINE-RICH RLK11); kinase/ protein kinase | chr4:12141032-12143833 REVERSE'	1.32018	3.00883e-13
AT1G43800	lipid metabolism.FA synthesis and FA elongation.ACP desaturase	'acyl-(acyl-carrier-protein) desaturase, putative / stearoyl-ACP desaturase, putative | chr1:16577610-16579722 FORWARD'	3.13447	3.13823e-13
AT3G22930	signalling.calcium	'calmodulin, putative | chr3:8124083-8125931 REVERSE'	2.10087	3.24229e-13
AT3G56710	protein.targeting.chloroplast	'Symbols: SIB1 | SIB1 (SIGMA FACTOR BINDING PROTEIN 1); binding / protein binding | chr3:21006750-21007565 REVERSE'	2.46537	3.47014e-13	2.48941	8.60952e-14
AT5G12880	cell wall.cell wall proteins.HRGP	'proline-rich family protein | chr5:4068519-4068962 REVERSE'	3.05965	3.75628e-13	1.8959	0.00119874
AT2G36850	minor CHO metabolism.callose	'Symbols: ATGSL08, GSL8, GSL08, ATGSL8 | GSL8 (GLUCAN SYNTHASE-LIKE 8); 1,3-beta-glucan synthase/ transferase, transferring glycosyl groups | chr2:15454697-15469666 REVERSE'	1.15775	3.80288e-13
AT3G48310	misc.cytochrome P450	'Symbols: CYP71A22 | CYP71A22; electron carrier/ heme binding / iron ion binding / monooxygenase/ oxygen binding | chr3:17888101-17889814 FORWARD'	-1.58455	3.82095e-13
AT1G56540	stress.biotic.PR-proteins	'disease resistance protein (TIR-NBS-LRR class), putative | chr1:21181664-21185306 FORWARD'	2.2998	3.87418e-13
AT1G66970	lipid metabolism.lipid degradation.lysophospholipases.glycerophosphodiester phosphodiesterase	'Symbols: SVL2 | SVL2 (SHV3-LIKE 2); glycerophosphodiester phosphodiesterase/ kinase | chr1:24992553-24996117 REVERSE'	-1.09537	3.95797e-13
AT2G26560	development.storage proteins	'Symbols: PLP2, PLA IIA, PLA2A | PLA2A (PHOSPHOLIPASE A 2A); lipase/ nutrient reservoir | chr2:11293769-11295806 REVERSE'	2.24223	3.98694e-13
AT1G72470	cell.vesicle transport	'Symbols: ATEXO70D1 | ATEXO70D1 (exocyst subunit EXO70 family protein D1); protein binding | chr1:27283693-27285895 FORWARD'	1.38861	4.08291e-13	1.081	1.75532e-07
AT5G61270	RNA.regulation of transcription.bHLH,Basic Helix-Loop-Helix family	'Symbols: PIF7 | PIF7 (PHYTOCHROME-INTERACTING FACTOR7); DNA binding / double-stranded DNA binding / transcription factor | chr5:24638775-24640600 REVERSE'	1.26673	4.21521e-13	1.4912	8.80277e-19
AT1G05200	signalling.in sugar and nutrient physiology	'Symbols: ATGLR3.4, GLR3.4, GLUR3 | ATGLR3.4; intracellular ligand-gated ion channel | chr1:1505317-1509152 FORWARD'	-1.07184	4.28622e-13
AT1G51660	signalling.MAP kinases	'Symbols: ATMKK4, MKK4, ATMEK4 | ATMKK4 (ARABIDOPSIS THALIANA MITOGEN-ACTIVATED PROTEIN KINASE KINASE 4); MAP kinase kinase/ kinase | chr1:19154323-19155947 FORWARD'	1.24967	4.92935e-13
AT1G70210	cell.cycle	'Symbols: CYCD1;1 | CYCD1;1 (CYCLIN D1;1); cyclin-dependent protein kinase regulator | chr1:26439864-26442829 FORWARD'	-1.82605	4.93161e-13
AT3G14840	signalling.receptor kinases.leucine rich repeat VIII.VIII-2	'leucine-rich repeat family protein / protein kinase family protein | chr3:4988107-4994058 FORWARD'	1.13514	4.93178e-13
AT5G56100	lipid metabolism.TAG synthesis	'glycine-rich protein / oleosin | chr5:22717115-22717751 FORWARD'	-1.51671	5.13961e-13
AT2G45570	misc.cytochrome P450	'Symbols: CYP76C2 | CYP76C2; electron carrier/ heme binding / iron ion binding / monooxygenase/ oxygen binding | chr2:18779793-18781958 REVERSE'	2.32087	5.43375e-13	1.18464	0.0147592
AT5G10150	not assigned.unknown	'unknown protein | chr5:3181983-3183865 REVERSE'	-1.02463	5.47578e-13
AT5G24600	not assigned.unknown	'unknown protein | chr5:8421629-8423480 REVERSE'	3.50104	5.60401e-13
AT1G57980	transport.nucleotides	'purine permease-related | chr1:21439232-21440805 REVERSE'	1.69973	5.84426e-13
AT2G36000	RNA.regulation of transcription.unclassified	'mitochondrial transcription termination factor-related / mTERF-related | chr2:15117075-15118627 FORWARD'	-1.04283	5.85638e-13
AT1G05630	minor CHO metabolism.myo-inositol.inositol phosphatase	'Symbols: AT5PTASE13, 5PTASE13 | 5PTASE13; inositol or phosphatidylinositol phosphatase | chr1:1682318-1687363 FORWARD'	1.63513	6.01557e-13
AT4G33467	not assigned.no ontology	'unknown protein | chr4:16101464-16102196 REVERSE'	3.06244	6.23278e-13	2.35842	1.61048e-06
AT4G19420	cell wall.pectin*esterases.acetyl esterase	'pectinacetylesterase family protein | chr4:10587166-10590588 REVERSE'	1.57027	6.48838e-13
AT5G13700	polyamine metabolism.degradation.polyamin oxidase	'Symbols: ATPAO1, APAO, PAO1 | ATPAO1 (ARABIDOPSIS THALIANA POLYAMINE OXIDASE 1); FAD binding / polyamine oxidase | chr5:4420069-4423033 REVERSE'	2.1603	6.84827e-13	1.60342	3.95633e-06
AT3G50800	not assigned.unknown	'unknown protein | chr3:18882304-18882999 REVERSE'	1.95013	6.94741e-13
AT2G24610	transport.cyclic nucleotide or calcium regulated channels	'Symbols: ATCNGC14, CNGC14 | ATCNGC14; calmodulin binding / cyclic nucleotide binding / ion channel | chr2:10457045-10460508 FORWARD'	3.63892	8.36096e-13
AT5G13730	RNA.regulation of transcription.sigma like plant	'Symbols: SIG4, SIGD | SIG4 (SIGMA FACTOR 4); DNA binding / DNA-directed RNA polymerase/ sigma factor/ transcription factor | chr5:4429110-4430837 REVERSE'	-1.02981	8.46125e-13
AT3G09520	cell.vesicle transport	'Symbols: ATEXO70H4 | ATEXO70H4 (exocyst subunit EXO70 family protein H4); protein binding | chr3:2923743-2925629 FORWARD'	3.65874	8.77819e-13
AT4G17090	major CHO metabolism.degradation.starch.starch cleavage.beta amylase	'Symbols: CT-BMY, BAM3, BMY8 | CT-BMY (CHLOROPLAST BETA-AMYLASE); beta-amylase | chr4:9604962-9607334 REVERSE'	1.21702	9.40297e-13
AT1G52890	development.unspecified	'Symbols: ANAC019 | ANAC019 (Arabidopsis NAC domain containing protein 19); transcription factor | chr1:19697004-19698482 REVERSE'	2.00664	9.56257e-13
AT2G27310	protein.degradation.ubiquitin.E3.SCF.FBOX	'F-box family protein | chr2:11683862-11684967 REVERSE'	1.42817	9.85922e-13
AT5G48460	cell.organisation	'fimbrin-like protein, putative | chr5:19636101-19639488 REVERSE'	1.62847	1.00701e-12
AT3G20470	not assigned.no ontology.glycine rich proteins	'Symbols: GRP-5, ATGRP-5, GRP5, ATGRP5 | GRP5 (GLYCINE-RICH PROTEIN 5); structural constituent of cell wall | chr3:7140440-7141228 REVERSE'	-1.56556	1.02225e-12
AT4G15690	redox.glutaredoxins	'glutaredoxin family protein | chr4:8934324-8934921 FORWARD'	-2.05826	1.03568e-12	-1.13974	1.24672e-05
AT2G17280	glycolysis.cytosolic branch.phosphoglycerate mutase	'phosphoglycerate/bisphosphoglycerate mutase family protein | chr2:7513211-7515048 FORWARD'	2.19002	1.04947e-12
AT3G50260	hormone metabolism.ethylene.signal transduction	'Symbols: CEJ1, ATERF#011 | CEJ1 (COOPERATIVELY REGULATED BY ETHYLENE AND JASMONATE 1); DNA binding / transcription factor | chr3:18634576-18635398 FORWARD'	1.03771	1.05649e-12
AT2G20960	not assigned.no ontology	'Symbols: pEARLI4 | pEARLI4 | chr2:9006648-9009763 FORWARD'	1.11844	1.08398e-12
AT1G68530	secondary metabolism.wax	'Symbols: CUT1, POP1, CER6, G2, KCS6 | KCS6 (3-KETOACYL-COA SYNTHASE 6); catalytic/ transferase, transferring acyl groups other than amino-acyl groups | chr1:25712588-25714807 REVERSE'	-1.29361	1.09023e-12
AT5G06300	amino acid metabolism.degradation.aspartate family.lysine.lysine decarboxylase	'carboxy-lyase | chr5:1921744-1925370 REVERSE'	1.77016	1.18652e-12	1.01281	0.00150376
AT3G62110	cell wall.degradation.pectate lyases and polygalacturonases	'glycoside hydrolase family 28 protein / polygalacturonase (pectinase) family protein | chr3:22997031-23000041 REVERSE'	-1.33399	1.2984e-12
AT2G01940	RNA.regulation of transcription.C2H2 zinc finger family	'Symbols: SGR5, ATIDD15 | nucleic acid binding / transcription factor/ zinc ion binding | chr2:432275-435077 FORWARD'	-1.50123	1.38224e-12
AT1G56720	protein.postranslational modification.kinase.receptor like cytoplasmatic kinase V	'protein kinase family protein | chr1:21263420-21265620 REVERSE'	1.13363	1.46366e-12
AT2G34180	protein.postranslational modification	'Symbols: CIPK13, SnRK3.7, WL2, ATWL2 | CIPK13 (CBL-INTERACTING PROTEIN KINASE 13); ATP binding / kinase/ protein kinase/ protein serine/threonine kinase | chr2:14430761-14432269 REVERSE'	2.72034	1.46825e-12
AT5G61210	cell.vesicle transport	'Symbols: SNAP33, ATSNAP33, SNP33, ATSNAP33B | SNAP33 (SOLUBLE N-ETHYLMALEIMIDE-SENSITIVE FACTOR ADAPTOR PROTEIN 33); SNAP receptor/ protein binding | chr5:24623299-24625631 FORWARD'	1.10608	1.5137e-12
AT1G70300	transport.potassium	'Symbols: KUP6 | KUP6; potassium ion transmembrane transporter | chr1:26477880-26481630 REVERSE'	-1.26683	1.5188e-12
AT1G61360	protein.postranslational modification	'S-locus lectin protein kinase family protein | chr1:22637728-22641016 REVERSE'	1.32243	1.52497e-12
AT5G63790	development.unspecified	'Symbols: ANAC102 | ANAC102 (ARABIDOPSIS NAC DOMAIN CONTAINING PROTEIN 102); transcription factor | chr5:25526509-25528013 REVERSE'	1.19541	1.54119e-12	1.27276	2.99054e-13
AT1G70740	signalling.receptor kinases.DUF 26	'protein kinase family protein | chr1:26673632-26675947 REVERSE'	1.39172	1.56798e-12
AT4G00300	not assigned.no ontology	'fringe-related protein | chr4:126509-130331 FORWARD'	1.24792	1.72066e-12
AT1G37130	N-metabolism.nitrate metabolism.NR	'Symbols: NIA2, B29, NIA2-1, CHL3, NR, NR2, ATNR2 | NIA2 (NITRATE REDUCTASE 2); nitrate reductase (NADH)/ nitrate reductase | chr1:14158527-14161938 FORWARD'	-1.13458	1.80549e-12
AT1G02650	stress.abiotic.heat	'DNAJ heat shock N-terminal domain-containing protein | chr1:568704-570418 FORWARD'	1.66572	1.83132e-12
AT5G22940	cell wall.hemicellulose synthesis.glucuronoxylan	'Symbols: F8H | F8H (FRA8 HOMOLOG); catalytic | chr5:7676938-7679179 FORWARD'	1.25092	1.90085e-12
AT4G20835			1.57595	2.04126e-12
AT4G35720	not assigned.unknown	'unknown protein | chr4:16927972-16929170 FORWARD'	-1.81206	2.08814e-12
AT5G18360	stress.biotic.PR-proteins	'disease resistance protein (TIR-NBS-LRR class), putative | chr5:6080049-6083027 REVERSE'	1.80434	2.20184e-12
AT2G39400	lipid metabolism.lipid degradation.lipases.acylglycerol lipase	'hydrolase, alpha/beta fold family protein | chr2:16452612-16454801 FORWARD'	1.15725	2.23938e-12
AT3G23790	lipid metabolism.FA synthesis and FA elongation.acyl coa ligase	'AMP-binding protein, putative | chr3:8575167-8581112 FORWARD'	1.04082	2.26623e-12
AT2G40095	not assigned.unknown	'unknown protein | chr2:16743023-16745144 FORWARD'	1.33275	2.31747e-12
AT2G08655			4.09307	2.62399e-12
AT4G23070	protein.degradation.serine protease	'Symbols: ATRBL7 | ATRBL7 (ARABIDOPSIS RHOMBOID-LIKE PROTEIN 7) | chr4:12090690-12092077 REVERSE'	5.59046	2.67993e-12	3.25307	0.0181311
AT5G28630	not assigned.no ontology.glycine rich proteins	'glycine-rich protein | chr5:10636631-10637249 FORWARD'	1.86186	2.67993e-12	1.67788	1.73133e-09
AT5G65690	gluconeogenesis / glyoxylate cycle.PEPCK	'Symbols: PCK2, PEPCK | PCK2 (PHOSPHOENOLPYRUVATE CARBOXYKINASE 2); ATP binding / phosphoenolpyruvate carboxykinase (ATP)/ phosphoenolpyruvate carboxykinase/ purine nucleotide binding | chr5:26266340-26269616 FORWARD'	2.67787	2.91361e-12
AT1G36730	protein.synthesis.initiation	'eukaryotic translation initiation factor 5, putative / eIF-5, putative | chr1:13898210-13900831 REVERSE'	1.04783	2.95163e-12
AT2G43445	not assigned.no ontology	'FUNCTIONS IN: molecular_function unknown; INVOLVED IN: biological_process unknown; LOCATED IN: cellular_component unknown; CONTAINS InterPro DOMAIN/s: Cyclin-like F-box (InterPro:IPR001810), F-box associated (InterPro:IPR006527), F-box associated type 1 (InterPro:IPR017451); BEST Arabidopsis thaliana protein match is: unknown protein (TAIR:AT2G43440.1); Has 621 Blast hits to 612 proteins in 23 s…	-2.10964	3.16478e-12
AT1G71520	RNA.regulation of transcription.AP2/EREBP, APETALA2/Ethylene-responsive element binding protein family	'AP2 domain-containing transcription factor, putative | chr1:26938525-26939106 FORWARD'	3.53667	3.60809e-12	2.34643	7.03766e-05
AT4G01090	signalling.G-proteins	'extra-large G-protein-related | chr4:470515-473792 REVERSE'	1.11335	3.62872e-12
AT1G50260	not assigned.no ontology.C2 domain-containing protein	'Symbols: NTMC2TYPE5.1, NTMC2T5.1 | NTMC2T5.1 (N-TERMINAL-TRANSMEMBRANE-C2 DOMAIN TYPE 5.1) | chr1:18617593-18621690 REVERSE'	-1.07085	3.73014e-12
AT1G51620	signalling.receptor kinases.leucine rich repeat I	'protein kinase family protein | chr1:19140130-19141787 FORWARD'	1.46021	3.78678e-12
AT4G11850	lipid metabolism.lipid degradation.lysophospholipases.phospholipase D	'Symbols: PLDGAMMA1, MEE54 | PLDGAMMA1; phospholipase D | chr4:7129123-7133200 REVERSE'	1.21618	4.0065e-12
AT2G38870	stress.biotic	'protease inhibitor, putative | chr2:16236381-16237280 REVERSE'	1.17865	4.72339e-12
AT2G45510	misc.cytochrome P450	'Symbols: CYP704A2 | CYP704A2; electron carrier/ heme binding / iron ion binding / monooxygenase/ oxygen binding | chr2:18753074-18755172 FORWARD'	-1.39016	4.84892e-12
AT3G26080	cell.organisation	'plastid-lipid associated protein PAP / fibrillin family protein | chr3:9528774-9530496 FORWARD'	1.39954	5.02624e-12
AT5G04020	signalling.calcium	'calmodulin binding | chr5:1081611-1086546 REVERSE'	1.03688	5.18261e-12
AT3G53150	misc.UDP glucosyl and glucoronyl transferases	'Symbols: UGT73D1 | UGT73D1 (UDP-glucosyl transferase 73D1); UDP-glycosyltransferase/ transferase, transferring hexosyl groups | chr3:19697736-19699259 REVERSE'	6.69677	5.19214e-12
AT5G23820	not assigned.no ontology	'MD-2-related lipid recognition domain-containing protein / ML domain-containing protein | chr5:8031268-8033020 FORWARD'	-2.0955	5.42335e-12
AT2G38480	not assigned.no ontology	'integral membrane protein, putative | chr2:16110741-16111797 REVERSE'	1.85352	5.799e-12
AT4G16390	not assigned.no ontology.pentatricopeptide (PPR) repeat-containing protein	'LOCATED IN: chloroplast; EXPRESSED IN: 22 plant structures; EXPRESSED DURING: 13 growth stages; CONTAINS InterPro DOMAIN/s: Pentatricopeptide repeat (InterPro:IPR002885), Smr protein/MutS2 C-terminal (InterPro:IPR002625); BEST Arabidopsis thaliana protein match is: pentatricopeptide (PPR) repeat-containing protein (TAIR:AT5G46580.1); Has 19821 Blast hits to 5782 proteins in 183 species: Archae -…	-1.19055	5.98847e-12
AT4G03845			1.70948	6.04748e-12
AT3G54220	development.unspecified	'Symbols: SCR, SGR1 | SCR (SCARECROW); protein binding / protein homodimerization/ sequence-specific DNA binding / transcription factor | chr3:20070158-20072780 FORWARD'	-1.11507	6.21576e-12
AT3G04210	stress.biotic.PR-proteins	'disease resistance protein (TIR-NBS class), putative | chr3:1105963-1108069 REVERSE'	2.44525	6.32246e-12	2.50356	4.6707e-13
AT5G65410	RNA.regulation of transcription.zf-HD	'Symbols: ATHB25, ZFHD2, HB25 | HB25 (HOMEOBOX PROTEIN 25); DNA binding / sequence-specific DNA binding / transcription factor/ transcription regulator | chr5:26136094-26137183 FORWARD'	1.07628	6.96077e-12
AT5G07080	not assigned.no ontology	'transferase family protein | chr5:2200332-2202110 FORWARD'	1.95491	6.97279e-12
AT1G44130	protein.degradation	'nucellin protein, putative | chr1:16787508-16789318 REVERSE'	4.52257	7.5341e-12
AT4G03895			3.87753	7.58513e-12
AT5G57780	not assigned.unknown	'EXPRESSED IN: 18 plant structures; EXPRESSED DURING: 12 growth stages; BEST Arabidopsis thaliana protein match is: transcription factor (TAIR:AT4G30410.2); Has 70 Blast hits to 70 proteins in 6 species: Archae - 0; Bacteria - 0; Metazoa - 0; Fungi - 0; Plants - 70; Viruses - 0; Other Eukaryotes - 0 (source: NCBI BLink). | chr5:23405324-23406351 REVERSE'	-1.49407	8.0884e-12
AT4G00360	misc.cytochrome P450	'Symbols: CYP86A2, ATT1 | CYP86A2 (CYTOCHROME P450 86 A2); fatty acid (omega-1)-hydroxylase/ oxygen binding | chr4:160768-163023 FORWARD'	1.05342	8.15692e-12
AT5G55480	lipid metabolism.lipid degradation.lysophospholipases.glycerophosphodiester phosphodiesterase	'Symbols: SVL1 | SVL1 (SHV3-LIKE 1); glycerophosphodiester phosphodiesterase/ phosphoric diester hydrolase | chr5:22474230-22478132 FORWARD'	1.12406	8.16827e-12
AT3G15350	misc.UDP glucosyl and glucoronyl transferases	'glycosyltransferase family 14 protein / core-2/I-branching enzyme family protein | chr3:5166206-5169151 FORWARD'	1.69449	8.54925e-12
AT1G31710	misc.oxidases - copper, flavone etc	'copper amine oxidase, putative | chr1:11349840-11355486 FORWARD'	-1.67123	8.69876e-12
AT1G33560	stress.biotic.PR-proteins	'Symbols: ADR1 | ADR1 (ACTIVATED DISEASE RESISTANCE 1); kinase | chr1:12168768-12172005 FORWARD'	1.17604	8.79764e-12
AT5G08135			1.04526	8.82429e-12
AT1G04237			1.04063	8.82483e-12
AT2G04240	protein.degradation.ubiquitin.E3.RING	'Symbols: XERICO | XERICO; protein binding / zinc ion binding | chr2:1461630-1462934 REVERSE'	-1.61149	9.1468e-12
AT2G28720	DNA.synthesis/chromatin structure.histone.core.H2B	'histone H2B, putative | chr2:12326978-12327678 FORWARD'	-1.59088	9.48627e-12
AT4G34740	nucleotide metabolism.synthesis.purine.amidophosphoribosyltransferase	'Symbols: ATASE2, CIA1, ATPURF2 | ATASE2 (GLN PHOSPHORIBOSYL PYROPHOSPHATE AMIDOTRANSFERASE 2); amidophosphoribosyltransferase | chr4:16574577-16576671 REVERSE'	-1.7082	9.58068e-12
AT5G47580	not assigned.unknown	'unknown protein | chr5:19294846-19297418 REVERSE'	-1.31766	9.65228e-12
AT2G27230	RNA.regulation of transcription.bHLH,Basic Helix-Loop-Helix family	'Symbols: LHW | LHW (LONESOME HIGHWAY); protein homodimerization/ transcription activator/ transcription factor | chr2:11650358-11654116 FORWARD'	-1.23098	9.66735e-12
AT1G31290	RNA.regulation of transcription.Argonaute	'PAZ domain-containing protein / piwi domain-containing protein | chr1:11188293-11192317 FORWARD'	1.86814	9.74006e-12
AT1G22880	cell wall.degradation.cellulases and beta -1,4-glucanases	'Symbols: ATGH9B4, ATCEL5, CEL5 | CEL5 (CELLULASE 5); catalytic/ hydrolase, hydrolyzing O-glycosyl compounds | chr1:8095502-8097709 FORWARD'	1.09769	9.86871e-12
AT5G57100	transport.sugars	'transporter-related | chr5:23106302-23108795 REVERSE'	1.26973	1.01599e-11
AT2G41560	signalling.calcium	'Symbols: ACA4 | ACA4 (AUTO-INHIBITED CA(2+)-ATPASE, ISOFORM 4); calcium-transporting ATPase/ calmodulin binding | chr2:17332084-17337269 REVERSE'	-1.32869	1.05672e-11
AT3G22125			-1.06825	1.07501e-11
AT5G65300	not assigned.unknown	'unknown protein | chr5:26095147-26095771 REVERSE'	1.92136	1.13245e-11
AT3G15200	not assigned.no ontology.pentatricopeptide (PPR) repeat-containing protein	'pentatricopeptide (PPR) repeat-containing protein | chr3:5117489-5119060 REVERSE'	1.69792	1.17992e-11
AT5G39380	signalling.calcium	'calmodulin-binding protein-related | chr5:15758717-15760686 REVERSE'	1.96094	1.19978e-11
AT2G42880	signalling.MAP kinases	'Symbols: ATMPK20 | ATMPK20; MAP kinase | chr2:17840388-17844380 REVERSE'	1.00489	1.20084e-11
AT4G36380	hormone metabolism.brassinosteroid.synthesis-degradation.BRs.other	'Symbols: ROT3 | ROT3 (ROTUNDIFOLIA 3); oxidoreductase, acting on paired donors, with incorporation or reduction of molecular oxygen, NADH or NADPH as one donor, and incorporation of one atom of oxygen / oxygen binding / steroid hydroxylase | chr4:17187528-17192317 REVERSE'	-2.07695	1.30679e-11
AT5G23280	RNA.regulation of transcription.TCP transcription factor family	'TCP family transcription factor, putative | chr5:7842971-7844275 FORWARD'	-1.08443	1.32927e-11
AT4G11300	not assigned.unknown	'unknown protein | chr4:6872151-6873541 REVERSE'	1.43302	1.33582e-11
AT4G18650	RNA.regulation of transcription.putative transcription regulator	'transcription factor-related | chr4:10263969-10265439 REVERSE'	-3.86652	1.5042e-11
AT3G10040	RNA.regulation of transcription.Trihelix, Triple-Helix transcription factor family	'transcription factor | chr3:3096415-3098071 REVERSE'	1.81425	1.507e-11
AT2G45760	not assigned.no ontology	'Symbols: BAP2, BAL | BAP2 (BON ASSOCIATION PROTEIN 2) | chr2:18847007-18847821 REVERSE'	6.77219	1.54762e-11
AT4G08985			3.29037	1.58815e-11	1.95091	0.00447771
AT5G28500	not assigned.unknown	'unknown protein | chr5:10477771-10479384 FORWARD'	-1.16505	1.60483e-11
AT5G44910	not assigned.no ontology.Toll-Interleukin-Resistance (TIR) domain-containing protein	'Toll-Interleukin-Resistance (TIR) domain-containing protein | chr5:18137354-18138235 FORWARD'	-1.12253	1.64931e-11
AT4G21120	transport.amino acids	'Symbols: AAT1, CAT1 | AAT1 (AMINO ACID TRANSPORTER 1); L-glutamate transmembrane transporter/ L-lysine transmembrane transporter/ arginine transmembrane transporter/ cationic amino acid transmembrane transporter | chr4:11270045-11273973 FORWARD'	1.09362	1.68961e-11
AT3G50950	stress.biotic.PR-proteins	'disease resistance protein (CC-NBS-LRR class), putative | chr3:18935714-18938685 FORWARD'	1.06719	1.69055e-11
AT1G28400	not assigned.no ontology	'unknown protein | chr1:9972384-9973793 REVERSE'	-2.25082	1.71812e-11
AT1G69030	not assigned.no ontology.BSD domain-containing protein	'INVOLVED IN: biological_process unknown; EXPRESSED IN: 24 plant structures; EXPRESSED DURING: 15 growth stages; CONTAINS InterPro DOMAIN/s: BSD (InterPro:IPR005607); BEST Arabidopsis thaliana protein match is: BSD domain-containing protein (TAIR:AT1G26300.1); Has 173 Blast hits to 173 proteins in 34 species: Archae - 4; Bacteria - 4; Metazoa - 52; Fungi - 10; Plants - 92; Viruses - 0; Other Euka…	1.27772	1.72673e-11
AT2G41280	development.late embryogenesis abundant	'Symbols: M10, ATM10 | M10 | chr2:17209697-17210423 FORWARD'	1.72715	1.7756e-11
AT3G50740	secondary metabolism.phenylpropanoids.lignin biosynthesis	'Symbols: UGT72E1 | UGT72E1 (UDP-glucosyl transferase 72E1); UDP-glycosyltransferase/ coniferyl-alcohol glucosyltransferase/ transferase, transferring glycosyl groups | chr3:18855161-18856884 REVERSE'	-1.32817	1.88918e-11
AT5G16980	misc.oxidases - copper, flavone etc	'NADP-dependent oxidoreductase, putative | chr5:5579143-5580780 REVERSE'	-1.42053	1.90677e-11
AT1G25470	RNA.regulation of transcription.AP2/EREBP, APETALA2/Ethylene-responsive element binding protein family	'AP2 domain-containing transcription factor, putative | chr1:8944609-8946628 REVERSE'	-1.20755	1.90678e-11
AT1G72900	stress.biotic.PR-proteins	'disease resistance protein (TIR-NBS class), putative | chr1:27432195-27433782 FORWARD'	1.10666	2.03959e-11
AT5G47960	signalling.G-proteins	'Symbols: SMG1, ATRABA4C | ATRABA4C; GTP binding | chr5:19421384-19422533 REVERSE'	1.95395	2.04481e-11
AT4G18197	transport.nucleotides	'Symbols: ATPUP7, PEX17, PUP7 | PUP7 (PURINE PERMEASE 7); purine transmembrane transporter | chr4:10071634-10073236 FORWARD'	1.45324	2.13623e-11
AT5G22540	not assigned.unknown	'unknown protein | chr5:7481478-7482953 REVERSE'	3.722	2.14674e-11
AT4G20780	signalling.calcium	'calcium-binding protein, putative | chr4:11133186-11133970 REVERSE'	2.02398	2.1664e-11
AT5G07030	RNA.regulation of transcription.putative transcription regulator	'aspartic-type endopeptidase | chr5:2183360-2185972 REVERSE'	-1.52702	2.3176e-11
AT4G32570	not assigned.unknown	'Symbols: TIFY8 | TIFY8 (TIFY DOMAIN PROTEIN 8) | chr4:15716232-15718858 REVERSE'	1.01463	2.40527e-11
AT3G12740	transport.p- and v-ATPases	'Symbols: ALIS1 | ALIS1 (ALA-INTERACTING SUBUNIT 1); phospholipid transporter | chr3:4049515-4051775 FORWARD'	1.11198	2.40729e-11
AT3G56200	transport.amino acids	'amino acid transporter family protein | chr3:20850029-20852027 FORWARD'	1.23646	2.49636e-11
AT5G06720	misc.peroxidases	'peroxidase, putative | chr5:2077420-2079005 REVERSE'	3.9918	2.55357e-11
AT1G18280	misc.protease inhibitor/seed storage/lipid transfer protein (LTP) family protein	'protease inhibitor/seed storage/lipid transfer protein (LTP) family protein | chr1:6294333-6295364 FORWARD'	2.52533	2.60668e-11
AT5G65613			1.37545	2.62318e-11
AT3G59700	signalling.receptor kinases.legume-lectin	'Symbols: ATHLECRK, LECRK1 | ATHLECRK (ARABIDOPSIS THALIANA LECTIN-RECEPTOR KINASE); kinase | chr3:22052133-22054275 FORWARD'	1.42018	2.72326e-11
AT5G57180	RNA.regulation of transcription.Orphan family	'Symbols: CIA2 | CIA2 (CHLOROPLAST IMPORT APPARATUS 2); transcription regulator | chr5:23168018-23170999 FORWARD'	-2.30135	2.84376e-11
AT2G27505	not assigned.unknown	'FUNCTIONS IN: molecular_function unknown; INVOLVED IN: biological_process unknown; LOCATED IN: cellular_component unknown; CONTAINS InterPro DOMAIN/s: FBD (InterPro:IPR013596), FBD-like (InterPro:IPR006566); BEST Arabidopsis thaliana protein match is: F-box family protein (TAIR:AT5G44950.1); Has 447 Blast hits to 361 proteins in 6 species: Archae - 0; Bacteria - 0; Metazoa - 0; Fungi - 0; Plants…	4.38394	3.01664e-11
AT4G14440	lipid metabolism.lipid degradation.beta-oxidation.enoyl CoA hydratase	'Symbols: ATECI3, ECI3, HCD1 | HCD1 (3-HYDROXYACYL-COA DEHYDRATASE 1); carnitine racemase/ catalytic/ dodecenoyl-CoA delta-isomerase | chr4:8306745-8307753 REVERSE'	-1.10278	3.1772e-11
AT4G14440	amino acid metabolism.degradation.aromatic aa.tryptophan	'Symbols: ATECI3, ECI3, HCD1 | HCD1 (3-HYDROXYACYL-COA DEHYDRATASE 1); carnitine racemase/ catalytic/ dodecenoyl-CoA delta-isomerase | chr4:8306745-8307753 REVERSE'	-1.10278	3.1772e-11
AT5G12010	not assigned.unknown	'unknown protein | chr5:3877812-3879539 REVERSE'	1.01569	3.23815e-11
AT4G02195	cell.vesicle transport	'Symbols: SYP42, TLG2B, ATSYP42, ATTLG2B | SYP42 (SYNTAXIN OF PLANTS 42); SNAP receptor | chr4:970007-972307 REVERSE'	1.10064	3.62129e-11
AT1G10340	cell.organisation	'ankyrin repeat family protein | chr1:3390322-3392571 REVERSE'	1.28217	3.68504e-11
AT2G29110	signalling.in sugar and nutrient physiology	'Symbols: ATGLR2.8, GLR2.8 | ATGLR2.8; intracellular ligand-gated ion channel | chr2:12506880-12510552 REVERSE'	4.38386	3.73675e-11
AT5G37020	RNA.regulation of transcription.ARF, Auxin Response Factor family	'Symbols: ARF8, ATARF8 | ARF8 (AUXIN RESPONSE FACTOR 8); transcription factor | chr5:14630028-14634387 FORWARD'	-1.75458	3.76008e-11
AT3G02930	not assigned.unknown	'unknown protein | chr3:655306-658319 FORWARD'	1.63877	3.76508e-11
AT2G37110	not assigned.unknown	'unknown protein | chr2:15592552-15594014 FORWARD'	1.04787	4.02669e-11
AT2G16660	development.unspecified	'nodulin family protein | chr2:7218706-7221625 REVERSE'	1.79492	4.05396e-11
AT4G39840	not assigned.unknown	'unknown protein | chr4:18484901-18486814 FORWARD'	1.36143	4.26875e-11
AT1G24020	stress.abiotic.unspecified	'Symbols: MLP423 | MLP423 (MLP-LIKE PROTEIN 423) | chr1:8500451-8501520 REVERSE'	-1.73168	4.33509e-11
AT1G02360	stress.biotic	'chitinase, putative | chr1:471990-473160 REVERSE'	1.73635	4.46464e-11
AT5G62900	not assigned.unknown	'unknown protein | chr5:25248797-25249942 FORWARD'	-2.06184	4.63892e-11
AT5G25180	misc.cytochrome P450	'Symbols: CYP71B14 | CYP71B14; electron carrier/ heme binding / iron ion binding / monooxygenase/ oxygen binding | chr5:8694630-8697108 REVERSE'	1.77286	4.80854e-11	-1.28607	0.0242895
AT1G05100	signalling.MAP kinases	'Symbols: MAPKKK18 | MAPKKK18; ATP binding / kinase/ protein kinase/ protein serine/threonine kinase | chr1:1469610-1470881 FORWARD'	3.41752	5.30204e-11
AT1G27500	cell.organisation	'kinesin light chain-related | chr1:9551451-9554139 REVERSE'	1.07334	5.34369e-11
AT5G15160	RNA.regulation of transcription.bHLH,Basic Helix-Loop-Helix family	'bHLH family protein | chr5:4921266-4922648 REVERSE'	-2.41642	5.43291e-11
AT5G24580	metal handling.binding, chelation and storage	'copper-binding family protein | chr5:8410258-8412240 REVERSE'	1.16889	5.84269e-11
AT5G26010	protein.postranslational modification	'catalytic/ protein serine/threonine phosphatase | chr5:9085393-9087372 REVERSE'	1.79889	5.98755e-11	2.07423	2.93848e-16
AT4G11000	cell.organisation	'ankyrin repeat family protein | chr4:6731020-6732464 FORWARD'	2.18877	5.99869e-11
AT5G22860	protein.degradation	'serine carboxypeptidase S28 family protein | chr5:7639318-7642984 REVERSE'	1.9538	6.04205e-11
AT3G28450	signalling.receptor kinases.leucine rich repeat X	'leucine-rich repeat transmembrane protein kinase, putative | chr3:10667262-10669377 FORWARD'	1.07454	6.079e-11
AT1G18390	signalling.receptor kinases.wheat LRK10 like	'ATP binding / kinase/ protein kinase/ protein serine/threonine kinase/ protein tyrosine kinase | chr1:6327463-6330098 FORWARD'	1.11112	6.3136e-11	1.08854	7.29217e-10
AT3G19000	redox.ascorbate and glutathione	'oxidoreductase, 2OG-Fe(II) oxygenase family protein | chr3:6553529-6555147 REVERSE'	-1.26542	6.49023e-11
AT5G02200	signalling.light	'Symbols: FHL | FHL (FAR-RED-ELONGATED HYPOCOTYL1-LIKE); protein binding | chr5:437460-438894 FORWARD'	1.12212	6.65602e-11
AT5G51480	misc.oxidases - copper, flavone etc	'Symbols: SKS2 | SKS2 (SKU5 SIMILAR 2); copper ion binding / oxidoreductase | chr5:20910244-20913451 FORWARD'	2.49147	6.80266e-11
AT5G02230	not assigned.no ontology	'haloacid dehalogenase-like hydrolase family protein | chr5:448105-450654 FORWARD'	2.01377	6.90682e-11
AT4G11890	protein.postranslational modification.kinase	'protein kinase family protein | chr4:7148246-7149921 FORWARD'	1.12375	7.09727e-11
AT4G11890	signalling.receptor kinases.DUF 26	'protein kinase family protein | chr4:7148246-7149921 FORWARD'	1.12375	7.09727e-11
AT1G65390	stress.biotic.receptors	'Symbols: ATPP2-A5 | ATPP2-A5 (ARABIDOPSIS THALIANA PHLOEM PROTEIN 2 A5); carbohydrate binding | chr1:24292478-24294631 FORWARD'	1.21967	7.35168e-11
AT2G38540	lipid metabolism.lipid transfer proteins etc	'Symbols: LP1, LTP1, ATLTP1 | LP1; calmodulin binding | chr2:16130350-16131174 FORWARD'	-1.00255	7.43646e-11
AT2G21660	RNA.RNA binding	'Symbols: ATGRP7, CCR2, GR-RBP7, GRP7 | CCR2 (COLD, CIRCADIAN RHYTHM, AND RNA BINDING 2); RNA binding / double-stranded DNA binding / single-stranded DNA binding | chr2:9265249-9266393 REVERSE'	-1.07928	8.29907e-11
AT1G78260	RNA.RNA binding	'RNA recognition motif (RRM)-containing protein | chr1:29446985-29450515 FORWARD'	1.22859	8.61209e-11
AT2G41330	redox.glutaredoxins	'glutaredoxin family protein | chr2:17226948-17228378 FORWARD'	2.03274	8.69959e-11
AT1G01720	development.unspecified	'Symbols: ATAF1, ANAC002 | ATAF1; transcription activator/ transcription factor | chr1:268330-269819 FORWARD'	1.06509	9.17755e-11
AT5G08010	not assigned.unknown	'unknown protein | chr5:2569606-2571734 FORWARD'	-1.48998	9.21155e-11
AT2G04500	not assigned.no ontology.DC1 domain containing protein	'DC1 domain-containing protein | chr2:1568284-1570271 FORWARD'	6.65328	9.24054e-11
AT1G09637			1.70115	9.58373e-11
AT2G27820	amino acid metabolism.synthesis.aromatic aa.phenylalanine.arogenate dehydratase / prephenate dehydratase	'Symbols: PD1, ADT3 | PD1 (PREPHENATE DEHYDRATASE 1); arogenate dehydratase/ prephenate dehydratase | chr2:11856768-11858288 FORWARD'	-1.51412	9.7582e-11
AT2G23450	signalling.receptor kinases.wall associated kinase	'protein kinase family protein | chr2:9988754-9991695 REVERSE'	1.07183	1.10726e-10
AT3G02585			1.03032	1.11311e-10
AT1G06410	minor CHO metabolism.trehalose.potential TPS/TPP	'Symbols: ATTPS7, TPS7, ATTPSA | ATTPS7; alpha,alpha-trehalose-phosphate synthase (UDP-forming)/ transferase, transferring glycosyl groups / trehalose-phosphatase | chr1:1955413-1958756 FORWARD'	1.05687	1.14226e-10
AT1G25390	signalling.receptor kinases.wheat LRK10 like	'protein kinase family protein | chr1:8906452-8908854 REVERSE'	1.05031	1.16722e-10
AT5G04190	signalling.light	'Symbols: PKS4 | PKS4 (phytochrome kinase substrate 4) | chr5:1150892-1152481 FORWARD'	-1.26306	1.17947e-10
AT1G73020	not assigned.unknown	'unknown protein | chr1:27469534-27473554 REVERSE'	1.36151	1.18611e-10
AT1G53170	RNA.regulation of transcription.AP2/EREBP, APETALA2/Ethylene-responsive element binding protein family	'Symbols: ATERF-8, ATERF8, ERF8 | ERF8; DNA binding / transcription factor/ transcription repressor | chr1:19821337-19822252 REVERSE'	1.14361	1.24032e-10
AT5G15490	cell wall.precursor synthesis.UDP-Glc dehydrogenase (UGD)	'UDP-glucose 6-dehydrogenase, putative | chr5:5027639-5030194 REVERSE'	1.3793	1.26154e-10
AT1G67850	not assigned.unknown	'unknown protein | chr1:25437900-25442142 FORWARD'	1.12583	1.27072e-10
AT3G46600	development.unspecified	'scarecrow transcription factor family protein | chr3:17157924-17159965 FORWARD'	1.02972	1.29665e-10
AT5G57090	hormone metabolism.auxin.signal transduction	'Symbols: EIR1, WAV6, ATPIN2, PIN2, AGR, AGR1 | EIR1 (ETHYLENE INSENSITIVE ROOT 1); auxin efflux transmembrane transporter/ auxin:hydrogen symporter/ transporter | chr5:23100693-23104735 FORWARD'	2.18833	1.33644e-10
AT5G26280	not assigned.no ontology	'meprin and TRAF homology domain-containing protein / MATH domain-containing protein | chr5:9208711-9210572 FORWARD'	-1.3112	1.38266e-10
AT1G72920	stress.biotic.PR-proteins	'disease resistance protein (TIR-NBS class), putative | chr1:27437928-27439091 FORWARD'	2.07457	1.50021e-10
AT3G55120	secondary metabolism.flavonoids.chalcones.chalcone isomerase	'Symbols: TT5, A11, CFI | TT5 (TRANSPARENT TESTA 5); chalcone isomerase | chr3:20430114-20431470 REVERSE'	-2.34301	1.60498e-10
AT1G62430	lipid metabolism.Phospholipid synthesis.phosphatidate cytidylyltransferase	'Symbols: ATCDS1 | ATCDS1; phosphatidate cytidylyltransferase | chr1:23105941-23109476 REVERSE'	1.41233	1.63803e-10
AT5G01640	signalling.G-proteins	'Symbols: PRA1.B5 | PRA1.B5 (PRENYLATED RAB ACCEPTOR 1.B5) | chr5:241383-242225 REVERSE'	2.86772	1.76838e-10
AT1G19380	not assigned.unknown	'unknown protein | chr1:6698058-6698824 FORWARD'	1.09004	1.78185e-10
AT1G21070	transport.sugars	'transporter-related | chr1:7375869-7378147 REVERSE'	1.42032	1.78545e-10
AT2G43590	stress.biotic	'chitinase, putative | chr2:18081331-18082767 REVERSE'	1.96182	1.78922e-10
AT5G05410	RNA.regulation of transcription.AP2/EREBP, APETALA2/Ethylene-responsive element binding protein family	'Symbols: DREB2A, DREB2 | DREB2A; DNA binding / transcription activator/ transcription factor | chr5:1602205-1603911 FORWARD'	1.39178	1.83756e-10	2.18088	6.20323e-30
AT1G54010	secondary metabolism.sulfur-containing.glucosinolates.degradation.myrosinase	'myrosinase-associated protein, putative | chr1:20158664-20160815 REVERSE'	-2.00626	1.83833e-10
AT1G54010	misc.myrosinases-lectin-jacalin	'myrosinase-associated protein, putative | chr1:20158664-20160815 REVERSE'	-2.00626	1.83833e-10
AT1G07150	signalling.MAP kinases	'Symbols: MAPKKK13 | MAPKKK13; ATP binding / kinase/ protein kinase/ protein serine/threonine kinase | chr1:2194279-2195796 REVERSE'	1.43136	1.91875e-10
AT1G22830	not assigned.no ontology.pentatricopeptide (PPR) repeat-containing protein	'pentatricopeptide (PPR) repeat-containing protein | chr1:8076573-8079091 FORWARD'	1.71782	1.92231e-10
AT3G51970	secondary metabolism.wax	'Symbols: AtSAT1 | AtSAT1 (Arabidopsis thaliana sterol O-acyltransferase 1); acyltransferase | chr3:19284339-19285582 FORWARD'	2.4079	2.00921e-10
AT3G54000	not assigned.unknown	'FUNCTIONS IN: molecular_function unknown; INVOLVED IN: biological_process unknown; LOCATED IN: cellular_component unknown; EXPRESSED IN: 22 plant structures; EXPRESSED DURING: 12 growth stages; CONTAINS InterPro DOMAIN/s: Uncharacterised conserved protein UCP022260 (InterPro:IPR016802); BEST Arabidopsis thaliana protein match is: unknown protein (TAIR:AT5G59050.1); Has 43 Blast hits to 43 protei…	1.91469	2.2445e-10
AT1G09390	misc.GDSL-motif lipase	'GDSL-motif lipase/hydrolase family protein | chr1:3031203-3033582 FORWARD'	1.16531	2.28559e-10
AT1G05670	hormone metabolism.salicylic acid.synthesis-degradation	'UDP-glucoronosyl/UDP-glucosyl transferase family protein | chr1:1697587-1702720 REVERSE'	1.36893	2.34692e-10
AT4G17480	protein.postranslational modification	'palmitoyl protein thioesterase family protein | chr4:9745006-9746966 REVERSE'	3.88307	2.4304e-10
AT1G05523			2.32189	2.44371e-10	1.98936	5.8884e-07
AT5G08275			-1.65342	2.45693e-10
AT1G51820	signalling.receptor kinases.misc	'leucine-rich repeat protein kinase, putative | chr1:19237407-19241883 REVERSE'	1.28239	2.48338e-10
AT4G24600	not assigned.unknown	'unknown protein | chr4:12699986-12700478 FORWARD'	2.05593	2.58732e-10
AT1G26420	misc.nitrilases, *nitrile lyases, berberine bridge enzymes, reticuline oxidases, troponine reductases	'FAD-binding domain-containing protein | chr1:9141567-9143304 REVERSE'	1.35839	2.73763e-10
AT1G11545	cell wall.modification	'xyloglucan:xyloglucosyl transferase, putative / xyloglucan endotransglycosylase, putative / endo-xyloglucan transferase, putative | chr1:3878550-3880361 REVERSE'	1.18878	2.84019e-10
AT1G70950	not assigned.unknown	'FUNCTIONS IN: molecular_function unknown; INVOLVED IN: biological_process unknown; EXPRESSED IN: 6 plant structures; EXPRESSED DURING: 4 anthesis, petal differentiation and expansion stage, D bilateral stage, E expanded cotyledon stage; CONTAINS InterPro DOMAIN/s: Targeting for Xklp2 (InterPro:IPR009675); BEST Arabidopsis thaliana protein match is: unknown protein (TAIR:AT1G23060.1); Has 875 Bla…	-1.79504	3.0199e-10
AT4G23200	signalling.receptor kinases.DUF 26	'protein kinase family protein | chr4:12145380-12147934 REVERSE'	1.81005	3.10484e-10	1.42977	7.45359e-06
AT2G39420	not assigned.no ontology	'esterase/lipase/thioesterase family protein | chr2:16460364-16463061 FORWARD'	1.45043	3.16844e-10
AT1G72600	not assigned.no ontology.hydroxyproline rich proteins	'hydroxyproline-rich glycoprotein family protein | chr1:27338125-27338715 FORWARD'	1.00515	3.34665e-10
AT1G21110	misc.O-methyl transferases	'O-methyltransferase, putative | chr1:7389981-7391553 REVERSE'	2.77699	3.4164e-10	1.49282	0.0128292
AT1G78860	misc.myrosinases-lectin-jacalin	'curculin-like (mannose-binding) lectin family protein | chr1:29646168-29647499 REVERSE'	3.13532	3.46618e-10
AT2G46780	RNA.RNA binding	'RNA binding / nucleic acid binding / nucleotide binding | chr2:19229293-19231505 FORWARD'	1.6248	3.7388e-10
AT1G76130	major CHO metabolism.degradation.starch.starch cleavage.alpha amylase	'Symbols: ATAMY2, AMY2 | AMY2 (ALPHA-AMYLASE-LIKE 2); alpha-amylase/ calcium ion binding / catalytic/ cation binding | chr1:28561281-28564076 FORWARD'	1.52632	3.88608e-10
AT1G28390	signalling.receptor kinases.crinkly like	'protein kinase family protein | chr1:9966628-9968286 REVERSE'	1.46245	4.10453e-10
AT1G17460	RNA.regulation of transcription.putative transcription regulator	'Symbols: TRFL3 | TRFL3 (TRF-LIKE 3); DNA binding / transcription factor | chr1:5998814-6002716 FORWARD'	-2.03679	4.24995e-10
AT1G21980	signalling.phosphinositides.phosphatidylinositol-4-phosphate 5-kinase	'Symbols: ATPIP5K1, ATPIPK1 | ATPIP5K1 (PHOSPHATIDYLINOSITOL-4-PHOSPHATE 5-KINASE 1); 1-phosphatidylinositol-4-phosphate 5-kinase/ actin filament binding / actin monomer binding / phosphatidylinositol phosphate kinase | chr1:7734739-7738661 FORWARD'	1.26064	4.27107e-10
AT1G05767			2.9444	4.9533e-10
AT5G06750	protein.postranslational modification	'protein phosphatase 2C family protein / PP2C family protein | chr5:2086266-2088528 REVERSE'	1.24813	4.99353e-10
AT1G23970	not assigned.unknown	'unknown protein | chr1:8482031-8483875 REVERSE'	1.1494	5.07103e-10
AT1G13520	not assigned.unknown	'unknown protein | chr1:4631778-4633248 REVERSE'	6.50879	5.55101e-10
AT1G77670	secondary metabolism.phenylpropanoids	'aminotransferase class I and II family protein | chr1:29188901-29190975 REVERSE'	1.14992	5.56174e-10
AT4G18340	misc.beta 1,3 glucan hydrolases	'glycosyl hydrolase family 17 protein | chr4:10130050-10132061 REVERSE'	1.41605	6.01691e-10
AT4G18050	transport.ABC transporters and multidrug resistance systems	'Symbols: PGP9 | PGP9 (P-GLYCOPROTEIN 9); ATPase, coupled to transmembrane movement of substances | chr4:10022205-10027415 FORWARD'	1.93787	6.40442e-10
AT2G31730	hormone metabolism.ethylene.induced-regulated-responsive-activated	'ethylene-responsive protein, putative | chr2:13487568-13489679 REVERSE'	1.5969	6.58896e-10
AT2G17820	hormone metabolism.cytokinin.signal transduction	'Symbols: ATHK1, AHK1 | ATHK1 (histidine kinase 1); histidine phosphotransfer kinase/ osmosensor/ protein histidine kinase | chr2:7742924-7748220 REVERSE'	-1.43932	6.75304e-10
AT3G01175	protein.synthesis.ribosomal protein.eukaryotic.60S subunit.L34	'FUNCTIONS IN: molecular_function unknown; INVOLVED IN: biological_process unknown; LOCATED IN: cellular_component unknown; EXPRESSED IN: stem, root; CONTAINS InterPro DOMAIN/s: Protein of unknown function DUF1666 (InterPro:IPR012870); BEST Arabidopsis thaliana protein match is: structural constituent of ribosome (TAIR:AT5G39785.2); Has 100 Blast hits to 98 proteins in 28 species: Archae - 0; Bac…	1.3069	6.90174e-10
AT2G18685			3.18127	6.95341e-10
AT1G33800	not assigned.unknown	'unknown protein | chr1:12261419-12262717 FORWARD'	2.55274	6.99072e-10
AT2G22300	RNA.regulation of transcription.AtSR Transcription Factor family	'Symbols: CAMTA3, SR1 | SR1 (SIGNAL RESPONSIVE 1); calmodulin binding / transcription regulator | chr2:9471388-9476646 FORWARD'	1.07395	7.08636e-10
AT1G50180	stress.biotic.PR-proteins	'disease resistance protein (CC-NBS-LRR class), putative | chr1:18584235-18587136 FORWARD'	-1.9288	7.58266e-10
AT1G01130	not assigned.unknown	'unknown protein | chr1:61963-63811 REVERSE'	3.67474	7.63977e-10
AT1G77320	DNA.repair	'Symbols: MEI1 | MEI1 (meiosis defective 1); transcription coactivator | chr1:29056532-29062966 FORWARD'	1.42573	7.72763e-10
AT1G77320	cell.cycle	'Symbols: MEI1 | MEI1 (meiosis defective 1); transcription coactivator | chr1:29056532-29062966 FORWARD'	1.42573	7.72763e-10
AT1G13710	misc.cytochrome P450	'Symbols: CYP78A5 | CYP78A5; electron carrier/ heme binding / iron ion binding / monooxygenase/ oxygen binding | chr1:4702725-4704657 REVERSE'	-1.58226	7.79925e-10
AT1G76980	not assigned.unknown	'FUNCTIONS IN: molecular_function unknown; INVOLVED IN: biological_process unknown; LOCATED IN: cellular_component unknown; BEST Arabidopsis thaliana protein match is: emb2170 (embryo defective 2170) (TAIR:AT1G21390.1); Has 33 Blast hits to 33 proteins in 14 species: Archae - 0; Bacteria - 4; Metazoa - 2; Fungi - 7; Plants - 14; Viruses - 2; Other Eukaryotes - 4 (source: NCBI BLink). | chr1:28926…	1.74188	7.82885e-10
AT1G05453			1.07938	7.84966e-10
AT5G55790	not assigned.unknown	'unknown protein | chr5:22580670-22581335 REVERSE'	1.17491	7.86969e-10
AT1G50590	not assigned.no ontology	'pirin, putative | chr1:18732378-18734053 REVERSE'	3.84361	8.04984e-10	2.96868	0.000193044
AT1G77855	not assigned.unknown	'unknown protein | chr1:29277166-29278518 REVERSE'	2.82294	8.3922e-10
AT1G72940	stress.biotic.PR-proteins	'disease resistance protein (TIR-NBS class), putative | chr1:27442238-27443856 FORWARD'	1.07758	8.71338e-10
AT3G01655			4.22338	8.86467e-10
AT3G13000	RNA.regulation of transcription.NAC domain transcription factor family	'transcription factor | chr3:4157968-4162065 REVERSE'	1.2163	9.13872e-10
AT4G17740	protein.degradation.serine protease	'C-terminal processing protease, putative | chr4:9866977-9869752 REVERSE'	-1.27562	9.19445e-10
AT3G07320	misc.beta 1,3 glucan hydrolases.glucan endo-1,3-beta-glucosidase	'glycosyl hydrolase family 17 protein | chr3:2332022-2334074 REVERSE'	1.79556	9.2698e-10
AT5G61810	transport.metabolite transporters at the mitochondrial membrane	'mitochondrial substrate carrier family protein | chr5:24831619-24833902 REVERSE'	1.44097	9.36986e-10
AT2G46225	cell.organisation	'Symbols: ABIL1 | ABIL1 (Abi-1-like 1) | chr2:18981918-18984292 FORWARD'	1.13326	9.51098e-10
AT3G44300	secondary metabolism.sulfur-containing.glucosinolates.degradation.nitrilase	'Symbols: NIT2 | NIT2 (nitrilase 2); indole-3-acetonitrile nitrilase/ indole-3-acetonitrile nitrile hydratase/ nitrilase | chr3:15983311-15985535 FORWARD'	1.35068	1.04905e-09
AT3G44300	hormone metabolism.auxin.synthesis-degradation	'Symbols: NIT2 | NIT2 (nitrilase 2); indole-3-acetonitrile nitrilase/ indole-3-acetonitrile nitrile hydratase/ nitrilase | chr3:15983311-15985535 FORWARD'	1.35068	1.04905e-09
AT3G09650	RNA.processing	'Symbols: HCF152, CRM3 | HCF152 (HIGH CHLOROPHYLL FLUORESCENCE 152); mRNA binding | chr3:2958679-2961299 FORWARD'	-1.24946	1.06297e-09
AT4G14890	misc. other Ferredoxins and Rieske domain	'ferredoxin family protein | chr4:8520832-8521456 FORWARD'	-1.00456	1.12107e-09
AT3G03110	protein.targeting.nucleus	'Symbols: XPO1B, CRM1B | XPO1B; binding / protein transporter | chr3:708936-717093 FORWARD'	1.0655	1.13364e-09
AT5G11550	not assigned.unknown	'binding | chr5:3708009-3709246 REVERSE'	-1.45109	1.13417e-09
AT3G17790	misc.acid and other phosphatases	'Symbols: ATACP5, ATPAP17, PAP17 | PAP17; acid phosphatase/ phosphatase/ protein serine/threonine phosphatase | chr3:6089605-6091231 FORWARD'	1.6367	1.13968e-09
AT5G26740	not assigned.no ontology	'unknown protein | chr5:9291936-9294608 FORWARD'	1.02487	1.21838e-09
AT1G68520	RNA.regulation of transcription.C2C2(Zn) CO-like, Constans-like zinc finger family	'zinc finger (B-box type) family protein | chr1:25709114-25710907 REVERSE'	-1.11729	1.22129e-09
AT1G72280	protein.targeting.secretory pathway.ER	'Symbols: AERO1 | AERO1 (Arabidopsis endoplasmic reticulum oxidoreductins 1); FAD binding / electron carrier/ oxidoreductase, acting on sulfur group of donors, disulfide as acceptor / protein binding | chr1:27211845-27214665 REVERSE'	1.92546	1.22957e-09
AT2G20835	not assigned.unknown	'unknown protein | chr2:8970886-8971303 REVERSE'	1.78734	1.24581e-09
AT1G04040	misc.acid and other phosphatases	'acid phosphatase class B family protein | chr1:1042362-1043864 REVERSE'	1.08166	1.26673e-09
AT5G36001	protein.degradation.ubiquitin.E3.RING	'FUNCTIONS IN: molecular_function unknown; INVOLVED IN: biological_process unknown; LOCATED IN: endomembrane system; BEST Arabidopsis thaliana protein match is: zinc finger (C3HC4-type RING finger) family protein (TAIR:AT2G46495.1); Has 53 Blast hits to 51 proteins in 4 species: Archae - 0; Bacteria - 0; Metazoa - 0; Fungi - 0; Plants - 53; Viruses - 0; Other Eukaryotes - 0 (source: NCBI BLink). …	1.43494	1.27855e-09
AT3G15356	misc.myrosinases-lectin-jacalin	'legume lectin family protein | chr3:5174402-5175469 REVERSE'	2.09095	1.28104e-09
AT1G53180	not assigned.unknown	'unknown protein | chr1:19831441-19832895 FORWARD'	1.08578	1.30424e-09
AT3G01055			3.32501	1.33576e-09
AT2G34640	RNA.regulation of transcription	'Symbols: PTAC12 | PTAC12 (PLASTID TRANSCRIPTIONALLY ACTIVE12) | chr2:14581886-14584699 REVERSE'	-1.24961	1.40203e-09
AT5G60800	transport.misc	'heavy-metal-associated domain-containing protein | chr5:24460887-24462536 REVERSE'	1.95418	1.4119e-09	1.0175	0.0237229
AT3G58795	micro RNA, natural antisense etc	'other RNA | chr3:21745707-21746545 FORWARD'	1.38962	1.55659e-09
AT4G12120	protein.targeting.secretory pathway.unspecified	'Symbols: SEC1B, ATSEC1B | SEC1B; protein transporter | chr4:7256538-7261180 REVERSE'	1.4124	1.56835e-09	1.21355	1.29859e-06
AT3G44730	cell.organisation	'kinesin motor protein-related | chr3:16285741-16291048 FORWARD'	1.99914	1.5757e-09
AT2G28000	PS.calvin cycle.rubisco interacting	'Symbols: CPN60A, CH-CPN60A, SLP | CPN60A (CHAPERONIN-60ALPHA); ATP binding / protein binding | chr2:11926449-11929389 FORWARD'	-1.01809	1.59007e-09
AT5G06990	not assigned.unknown	'unknown protein | chr5:2169602-2170606 FORWARD'	3.51195	1.60101e-09
AT4G34730	RNA.processing	'ribosome-binding factor A family protein | chr4:16569396-16573680 REVERSE'	-1.32896	1.706e-09
AT3G44400	stress.biotic.PR-proteins	'disease resistance protein (TIR-NBS-LRR class), putative | chr3:16045954-16049668 REVERSE'	1.75365	1.80654e-09
AT4G38560	not assigned.unknown	'FUNCTIONS IN: molecular_function unknown; INVOLVED IN: biological_process unknown; LOCATED IN: cellular_component unknown; EXPRESSED IN: 9 plant structures; EXPRESSED DURING: 8 growth stages; CONTAINS InterPro DOMAIN/s: Phospholipase-like, arabidopsis (InterPro:IPR007942); BEST Arabidopsis thaliana protein match is: pEARLI4 (TAIR:AT2G20960.1); Has 131 Blast hits to 121 proteins in 30 species: Ar…	1.91684	1.89173e-09
AT5G01590	not assigned.unknown	'unknown protein | chr5:224174-226926 FORWARD'	-1.01735	1.90109e-09
AT5G41410	RNA.regulation of transcription.HB,Homeobox transcription factor family	'Symbols: BEL1 | BEL1 (BELL 1); DNA binding / protein binding / transcription factor | chr5:16580044-16584008 FORWARD'	-1.80041	2.08475e-09
AT4G14020	not assigned.no ontology	'rapid alkalinization factor (RALF) family protein | chr4:8095215-8095736 REVERSE'	1.1439	2.26793e-09
AT5G02260	cell wall.modification	'Symbols: ATEXPA9, EXP9, ATEXP9, ATHEXP ALPHA 1.10 | ATEXPA9 (ARABIDOPSIS THALIANA EXPANSIN A9) | chr5:463158-465246 FORWARD'	-1.65179	2.33361e-09
AT1G28480	redox.glutaredoxins	'Symbols: GRX480 | GRX480; electron carrier/ protein disulfide oxidoreductase | chr1:10013474-10014073 REVERSE'	3.11557	2.35105e-09	3.94101	1.3447e-20
AT1G72610	stress.abiotic.unspecified	'Symbols: GLP1, ATGER1, GER1 | GER1 (GERMIN-LIKE PROTEIN 1); oxalate oxidase | chr1:27339114-27340044 REVERSE'	1.0346	2.54062e-09
AT5G03350	misc.myrosinases-lectin-jacalin	'legume lectin family protein | chr5:815674-816658 REVERSE'	2.53722	2.6395e-09	5.40267	4.26875e-74
AT3G21720	gluconeogenesis / glyoxylate cycle.isocitrate lyase	'Symbols: ICL | ICL (ISOCITRATE LYASE); catalytic/ isocitrate lyase | chr3:7652487-7656011 REVERSE'	1.68258	2.73996e-09
AT1G80820	secondary metabolism.phenylpropanoids.lignin biosynthesis.CCR1	'Symbols: CCR2, ATCCR2 | CCR2 (CINNAMOYL COA REDUCTASE); cinnamoyl-CoA reductase | chr1:30370572-30372670 FORWARD'	1.78989	2.76828e-09
AT5G35580	protein.postranslational modification.kinase.receptor like cytoplasmatic kinase VII	'ATP binding / kinase/ protein kinase/ protein serine/threonine kinase/ protein tyrosine kinase | chr5:13761965-13763944 FORWARD'	4.13826	2.78356e-09	3.02512	0.00177974
AT4G17680	protein.degradation.ubiquitin.E3.RING	'protein binding / zinc ion binding | chr4:9842872-9844095 REVERSE'	-3.31698	2.78931e-09	-1.07993	0.0182925
AT1G44100	transport.amino acids	'Symbols: AAP5 | AAP5; amino acid transmembrane transporter/ basic amino acid transmembrane transporter | chr1:16764405-16767685 REVERSE'	1.14007	2.83828e-09
AT2G18940	not assigned.no ontology.pentatricopeptide (PPR) repeat-containing protein	'pentatricopeptide (PPR) repeat-containing protein | chr2:8203730-8206395 REVERSE'	-1.21686	2.88357e-09
AT4G01575	protein.degradation.serine protease	'serine protease inhibitor, Kazal-type family protein | chr4:681862-682601 REVERSE'	4.09966	3.04162e-09
AT1G08940	glycolysis.cytosolic branch.phosphoglycerate mutase	'phosphoglycerate/bisphosphoglycerate mutase family protein | chr1:2877692-2879169 FORWARD'	1.07617	3.07416e-09
AT5G04175			1.41969	3.17369e-09
AT4G15680	redox.glutaredoxins	'glutaredoxin family protein | chr4:8931652-8932295 FORWARD'	-2.01863	3.47832e-09	-1.71284	6.02275e-08
AT1G34420	signalling.receptor kinases.leucine rich repeat X	'leucine-rich repeat family protein / protein kinase family protein | chr1:12584587-12587570 FORWARD'	2.00939	3.59491e-09	1.5416	7.40149e-05
AT5G46880	RNA.regulation of transcription.HB,Homeobox transcription factor family	'Symbols: HB-7, HDG5 | HB-7 (HOMEOBOX-7); DNA binding / transcription factor | chr5:19031540-19035388 FORWARD'	1.43587	3.82477e-09
AT5G07110	signalling.G-proteins	'Symbols: PRA1.B6 | PRA1.B6 (PRENYLATED RAB ACCEPTOR 1.B6) | chr5:2206000-2206928 FORWARD'	1.11186	3.98387e-09
AT3G17700	transport.cyclic nucleotide or calcium regulated channels	'Symbols: CNBT1, CNGC20, ATCNGC20 | CNBT1 (CYCLIC NUCLEOTIDE-BINDING TRANSPORTER 1); calmodulin binding / cyclic nucleotide binding / ion channel | chr3:6048916-6052552 FORWARD'	1.22365	4.01694e-09
AT1G17345	hormone metabolism.auxin.induced-regulated-responsive-activated	'auxin-responsive protein-related | chr1:5940423-5941210 FORWARD'	1.63108	4.13093e-09
AT3G49120	misc.peroxidases	'Symbols: ATPERX34, PERX34, PRXCB, ATPCB | PRXCB (PEROXIDASE CB); peroxidase | chr3:18207651-18210132 FORWARD'	1.22384	4.32065e-09
AT1G50630	RNA.regulation of transcription.AP2/EREBP, APETALA2/Ethylene-responsive element binding protein family	'unknown protein | chr1:18751456-18753669 REVERSE'	1.12959	4.42158e-09
AT3G13810	RNA.regulation of transcription.C2H2 zinc finger family	'Symbols: AtIDD11 | AtIDD11 (Arabidopsis thaliana Indeterminate(ID)-Domain 11); nucleic acid binding / transcription factor/ zinc ion binding | chr3:4544490-4547410 FORWARD'	-1.17457	4.69682e-09
AT2G14160	not assigned.no ontology	'nucleic acid binding / nucleotide binding | chr2:5976465-5976801 REVERSE'	1.52184	5.07349e-09
AT1G13790	RNA.regulation of transcription.putative transcription regulator	'XH/XS domain-containing protein / XS zinc finger domain-containing protein | chr1:4727438-4730425 FORWARD'	1.52257	5.40882e-09
AT1G43910	protein.degradation.AAA type	'AAA-type ATPase family protein | chr1:16655884-16657658 REVERSE'	1.99625	5.41355e-09
AT5G05740	protein.degradation	'Symbols: ATEGY2, EGY2 | EGY2; metalloendopeptidase | chr5:1723836-1726859 REVERSE'	-1.22092	5.57557e-09
AT1G16670	signalling.receptor kinases.leucine rich repeat VIII.VIII-2	'protein kinase family protein | chr1:5697324-5699769 FORWARD'	1.04347	5.64032e-09
AT1G03440	not assigned.no ontology	'leucine-rich repeat family protein | chr1:852366-854032 FORWARD'	1.01928	5.76616e-09
AT4G21940	signalling.calcium	'Symbols: CPK15 | CPK15; ATP binding / calcium ion binding / calmodulin-dependent protein kinase/ kinase/ protein kinase/ protein serine/threonine kinase | chr4:11640807-11643641 FORWARD'	1.97936	5.8122e-09	1.38267	0.000969057
AT5G03830	not assigned.unknown	'FUNCTIONS IN: molecular_function unknown; INVOLVED IN: biological_process unknown; LOCATED IN: mitochondrion; BEST Arabidopsis thaliana protein match is: p21Cip1-binding protein-related (TAIR:AT2G44510.1); Has 225 Blast hits to 225 proteins in 104 species: Archae - 0; Bacteria - 0; Metazoa - 94; Fungi - 68; Plants - 27; Viruses - 0; Other Eukaryotes - 36 (source: NCBI BLink). | chr5:1018666-1020…	-1.11031	6.04294e-09
AT2G47520	RNA.regulation of transcription.AP2/EREBP, APETALA2/Ethylene-responsive element binding protein family	'AP2 domain-containing transcription factor, putative | chr2:19502802-19503569 REVERSE'	5.05724	6.05538e-09
AT3G13275	not assigned.unknown	'unknown protein | chr3:4289194-4289842 REVERSE'	1.75436	6.16997e-09
AT1G68500	not assigned.unknown	'unknown protein | chr1:25702003-25702511 FORWARD'	-1.54341	6.36017e-09
AT4G34750	hormone metabolism.auxin.induced-regulated-responsive-activated	'auxin-responsive protein, putative / small auxin up RNA (SAUR_E) | chr4:16577482-16578452 FORWARD'	-2.70566	6.44051e-09
AT2G47680	DNA.synthesis/chromatin structure	'zinc finger (CCCH type) helicase family protein | chr2:19545828-19550905 REVERSE'	1.49015	6.46637e-09
AT2G29300	misc.nitrilases, *nitrile lyases, berberine bridge enzymes, reticuline oxidases, troponine reductases	'tropinone reductase, putative / tropine dehydrogenase, putative | chr2:12588197-12589539 FORWARD'	1.63486	6.64708e-09
AT4G10910	not assigned.unknown	'unknown protein | chr4:6696712-6697455 FORWARD'	-1.37949	6.64878e-09
AT1G02670	DNA.repair	'DNA repair protein, putative | chr1:576046-580299 FORWARD'	1.15393	6.94785e-09
AT1G59970	protein.degradation.metalloprotease	'matrixin family protein | chr1:22073534-22074876 FORWARD'	1.4929	7.08295e-09
AT3G55940	signalling.phosphinositides.phosphoinositide phospholipase C	'phosphoinositide-specific phospholipase C, putative | chr3:20747787-20750184 FORWARD'	1.71821	7.17443e-09
AT4G34950	development.unspecified	'nodulin family protein | chr4:16642316-16644818 REVERSE'	1.72796	7.17443e-09
AT1G66930	signalling.receptor kinases.wheat LRK10 like	'serine/threonine protein kinase family protein | chr1:24970523-24973069 FORWARD'	-1.35937	7.23115e-09
AT1G16190	DNA.repair	'DNA repair protein RAD23, putative | chr1:5543152-5546103 FORWARD'	1.10185	7.33823e-09
AT1G29980	not assigned.unknown	'INVOLVED IN: biological_process unknown; LOCATED IN: plasma membrane, anchored to membrane; EXPRESSED IN: 24 plant structures; EXPRESSED DURING: 13 growth stages; CONTAINS InterPro DOMAIN/s: Protein of unknown function DUF642 (InterPro:IPR006946), Galactose-binding like (InterPro:IPR008979); BEST Arabidopsis thaliana protein match is: unknown protein (TAIR:AT2G34510.1); Has 180 Blast hits to 163…	1.52591	7.76112e-09
AT2G14290	protein.degradation.ubiquitin.E3.SCF.FBOX	'F-box family protein | chr2:6057288-6058524 REVERSE'	4.82701	7.91107e-09
AT1G51090	not assigned.no ontology	'heavy-metal-associated domain-containing protein | chr1:18932937-18933950 FORWARD'	1.43612	8.11593e-09
AT3G51180	RNA.regulation of transcription.unclassified	'zinc finger (CCCH-type) family protein | chr3:19013390-19016185 FORWARD'	1.95928	8.50164e-09
AT1G30135	not assigned.unknown	'Symbols: JAZ8, TIFY5A | JAZ8 (JASMONATE-ZIM-DOMAIN PROTEIN 8) | chr1:10596492-10597239 FORWARD'	2.75137	9.30138e-09
AT4G02220	RNA.regulation of transcription.unclassified	'zinc finger (MYND type) family protein / programmed cell death 2 C-terminal domain-containing protein | chr4:976278-979163 FORWARD'	-1.32784	9.3574e-09
AT5G56960	RNA.regulation of transcription.bHLH,Basic Helix-Loop-Helix family	'basic helix-loop-helix (bHLH) family protein | chr5:23038703-23041174 REVERSE'	6.22623	9.5717e-09
AT3G20600	stress.biotic	'Symbols: NDR1 | NDR1 (non race-specific disease resistance 1); signal transducer | chr3:7194846-7195736 FORWARD'	2.00799	9.61445e-09	1.62422	3.10691e-05
AT5G58250	not assigned.unknown	'unknown protein | chr5:23559474-23560513 FORWARD'	-1.08262	9.63566e-09
AT2G39710	protein.degradation.aspartate protease	'aspartyl protease family protein | chr2:16561788-16563380 REVERSE'	1.23228	9.79028e-09
AT1G52827	not assigned.unknown	'unknown protein | chr1:19671448-19671922 REVERSE'	1.34698	9.83369e-09
AT2G41730	not assigned.unknown	'unknown protein | chr2:17409463-17409937 FORWARD'	1.62923	9.91853e-09	1.08867	0.00136645
AT5G62520	stress.abiotic.drought/salt	'Symbols: SRO5 | SRO5 (SIMILAR TO RCD ONE 5); NAD+ ADP-ribosyltransferase | chr5:25097998-25099907 FORWARD'	1.10039	1.02083e-08
AT2G24570	RNA.regulation of transcription.WRKY domain transcription factor family	'Symbols: WRKY17, ATWRKY17 | WRKY17; calmodulin binding / transcription factor | chr2:10437398-10439298 REVERSE'	1.44375	1.13056e-08
AT1G31490	secondary metabolism.phenylpropanoids	'transferase family protein | chr1:11271228-11273294 REVERSE'	1.12542	1.18562e-08
AT3G14560	not assigned.unknown	'unknown protein | chr3:4889072-4890159 FORWARD'	-1.54929	1.19819e-08
AT3G22121	micro RNA, natural antisense etc	'other RNA | chr3:7795606-7796327 FORWARD'	-1.07374	1.2168e-08
AT2G09440			2.22154	1.22498e-08
AT5G05820	transport.metabolite transporters at the envelope membrane	'phosphate translocator-related | chr5:1751688-1754178 REVERSE'	1.00873	1.22498e-08
AT3G19580	RNA.regulation of transcription.C2H2 zinc finger family	'Symbols: AZF2 | AZF2 (ARABIDOPSIS ZINC-FINGER PROTEIN 2); DNA binding / nucleic acid binding / transcription factor/ transcription repressor/ zinc ion binding | chr3:6803166-6804233 REVERSE'	1.20708	1.26382e-08
AT5G66800	not assigned.unknown	'unknown protein | chr5:26671423-26672514 FORWARD'	2.68092	1.29574e-08
AT1G49000	not assigned.unknown	'unknown protein | chr1:18123459-18124165 REVERSE'	1.19796	1.29998e-08
AT5G02860	not assigned.no ontology.pentatricopeptide (PPR) repeat-containing protein	'pentatricopeptide (PPR) repeat-containing protein | chr5:654102-656561 FORWARD'	-1.25843	1.35642e-08
AT1G70170	protein.degradation.metalloprotease	'Symbols: MMP | MMP (MATRIX METALLOPROTEINASE); metalloendopeptidase/ metallopeptidase | chr1:26423874-26425356 FORWARD'	4.04598	1.36155e-08
AT1G48280	not assigned.no ontology.hydroxyproline rich proteins	'hydroxyproline-rich glycoprotein family protein | chr1:17835088-17837717 FORWARD'	-1.24139	1.52961e-08
AT5G15120	not assigned.unknown	'unknown protein | chr5:4898737-4900581 FORWARD'	1.34801	1.54549e-08
AT3G08630	not assigned.unknown	'FUNCTIONS IN: molecular_function unknown; INVOLVED IN: biological_process unknown; LOCATED IN: chloroplast; EXPRESSED IN: 22 plant structures; EXPRESSED DURING: 13 growth stages; BEST Arabidopsis thaliana protein match is: alphavirus core protein family (TAIR:AT3G08640.1); Has 3471 Blast hits to 1913 proteins in 226 species: Archae - 0; Bacteria - 450; Metazoa - 1700; Fungi - 130; Plants - 787; …	1.34586	1.6535e-08
AT4G19960	transport.potassium	'potassium ion transmembrane transporter | chr4:10813585-10817070 FORWARD'	1.37689	1.6535e-08
AT1G74940	development.unspecified	'senescence-associated protein-related | chr1:28146059-28147378 FORWARD'	-1.10628	1.65512e-08
AT4G03960	protein.postranslational modification	'tyrosine specific protein phosphatase family protein | chr4:1887528-1889211 FORWARD'	1.35143	1.65593e-08
AT3G06436			3.17887	1.70124e-08
AT5G38430	PS.calvin cycle.rubisco small subunit	'ribulose bisphosphate carboxylase small chain 1B / RuBisCO small subunit 1B (RBCS-1B) (ATS1B) | chr5:15384117-15385247 REVERSE'	-1.01494	1.71395e-08
AT2G40610	cell wall.modification	'Symbols: ATEXPA8, EXP8, ATEXP8, ATHEXP ALPHA 1.11 | ATEXPA8 (ARABIDOPSIS THALIANA EXPANSIN A8) | chr2:16948863-16950557 REVERSE'	-4.25765	1.71459e-08	-2.22001	0.000765049
AT1G52100	hormone metabolism.jasmonate.induced-regulated-responsive-activated	'jacalin lectin family protein | chr1:19383122-19385533 REVERSE'	-1.09437	1.75119e-08
AT2G42380	RNA.regulation of transcription.bZIP transcription factor family	'Symbols: ATBZIP34, BZIP34 | bZIP transcription factor family protein | chr2:17646900-17648945 REVERSE'	1.47643	1.89083e-08
AT1G71880	transport.sugars.sucrose	'Symbols: SUC1, ATSUC1 | SUC1 (Sucrose-proton symporter 1); carbohydrate transmembrane transporter/ sucrose:hydrogen symporter/ sugar:hydrogen symporter | chr1:27054180-27056341 FORWARD'	1.12048	1.92599e-08
AT4G04075			2.28306	2.06686e-08
AT1G80450	not assigned.no ontology	'VQ motif-containing protein | chr1:30243930-30244783 REVERSE'	1.3161	2.13366e-08
AT4G27950	RNA.regulation of transcription.AP2/EREBP, APETALA2/Ethylene-responsive element binding protein family	'Symbols: CRF4 | CRF4 (CYTOKININ RESPONSE FACTOR 4); DNA binding / transcription factor | chr4:13909569-13910859 REVERSE'	1.0059	2.16757e-08
AT1G31310	RNA.regulation of transcription.Trihelix, Triple-Helix transcription factor family	'hydroxyproline-rich glycoprotein family protein | chr1:11198353-11200141 REVERSE'	1.50644	2.18577e-08
AT1G66830	signalling.receptor kinases.leucine rich repeat III	'leucine-rich repeat transmembrane protein kinase, putative | chr1:24930665-24932918 REVERSE'	-1.47092	2.2414e-08
AT1G52140	not assigned.unknown	'unknown protein | chr1:19407364-19408254 REVERSE'	-1.84623	2.26481e-08
AT5G40720	not assigned.unknown	'FUNCTIONS IN: molecular_function unknown; INVOLVED IN: biological_process unknown; LOCATED IN: cellular_component unknown; CONTAINS InterPro DOMAIN/s: Protein of unknown function DUF23 (InterPro:IPR008166); BEST Arabidopsis thaliana protein match is: zinc finger (C3HC4-type RING finger) family protein (TAIR:AT3G27330.1); Has 216 Blast hits to 216 proteins in 64 species: Archae - 0; Bacteria - 12…	-1.14662	2.52726e-08
AT1G11000	stress.biotic.signalling.MLO-like	'Symbols: MLO4, ATMLO4 | MLO4 (MILDEW RESISTANCE LOCUS O 4); calmodulin binding | chr1:3671756-3675979 REVERSE'	1.12156	2.68617e-08
AT5G66620	RNA.regulation of transcription.Orphan family	'Symbols: DAR6 | DAR6 (DA1-RELATED PROTEIN 6); zinc ion binding | chr5:26588585-26592006 FORWARD'	1.34992	2.72543e-08
AT1G17600	stress.biotic.PR-proteins	'disease resistance protein (TIR-NBS-LRR class), putative | chr1:6053250-6056572 REVERSE'	1.53845	2.8304e-08
AT5G17760	protein.degradation.AAA type	'AAA-type ATPase family protein | chr5:5860421-5862422 REVERSE'	1.20074	2.83251e-08
AT3G04060	development.unspecified	'Symbols: anac046 | anac046 (Arabidopsis NAC domain containing protein 46); transcription factor | chr3:1053366-1055163 REVERSE'	1.36239	2.83588e-08
AT4G20820	misc.nitrilases, *nitrile lyases, berberine bridge enzymes, reticuline oxidases, troponine reductases	'FAD-binding domain-containing protein | chr4:11150160-11151758 FORWARD'	-2.06981	2.88935e-08
AT1G72970	misc.nitrilases, *nitrile lyases, berberine bridge enzymes, reticuline oxidases, troponine reductases	'Symbols: HTH, EDA17 | HTH (HOTHEAD); FAD binding / aldehyde-lyase/ mandelonitrile lyase | chr1:27452766-27455964 FORWARD'	1.19789	3.09591e-08
AT1G21460	development.unspecified	'nodulin MtN3 family protein | chr1:7511850-7513361 REVERSE'	-1.47946	3.24738e-08
AT2G46500	protein.degradation.ubiquitin	'phosphatidylinositol 3- and 4-kinase family protein / ubiquitin family protein | chr2:19086561-19088964 REVERSE'	1.01497	3.47452e-08
AT1G77100	misc.peroxidases	'peroxidase, putative | chr1:28965772-28967066 REVERSE'	6.22849	3.78802e-08
AT4G35270	RNA.regulation of transcription.NIN-like bZIP-related family	'RWP-RK domain-containing protein | chr4:16777338-16780824 REVERSE'	-2.56136	3.78802e-08
AT4G27657	not assigned.unknown	'unknown protein | chr4:13813044-13813516 FORWARD'	1.7807	3.84777e-08	1.12723	0.00831449
AT5G42020	stress.abiotic.heat	'Symbols: BIP, BIP2 | BIP2; ATP binding | chr5:16807483-16810646 REVERSE'	1.01651	3.94868e-08
AT1G20190	cell wall.modification	'Symbols: ATEXPA11, EXP11, ATEXP11, ATHEXP ALPHA 1.14 | ATEXPA11 (ARABIDOPSIS THALIANA EXPANSIN 11) | chr1:6998489-6999817 REVERSE'	-1.7084	4.0241e-08
AT5G17650	not assigned.no ontology.glycine rich proteins	'glycine/proline-rich protein | chr5:5816698-5818347 REVERSE'	1.46905	4.19273e-08
AT1G02390	lipid metabolism.Phospholipid synthesis	'Symbols: ATGPAT2, GPAT2 | GPAT2 (GLYCEROL-3-PHOSPHATE ACYLTRANSFERASE 2); acyltransferase | chr1:480852-483292 FORWARD'	2.97242	4.30222e-08	1.75502	0.0433301
AT2G04570	misc.GDSL-motif lipase	'GDSL-motif lipase/hydrolase family protein | chr2:1594673-1596349 FORWARD'	-1.95971	4.37996e-08
AT1G68760	nucleotide metabolism.salvage.NUDIX hydrolases	'Symbols: ATNUDT1, ATNUDX1 | ATNUDX1 (ARABIDOPSIS THALIANA NUDIX HYDROLASE 1); dihydroneopterin triphosphate pyrophosphohydrolase/ hydrolase | chr1:25829042-25829813 FORWARD'	1.05549	4.47962e-08
AT5G44005	not assigned.unknown	'unknown protein | chr5:17704903-17705558 REVERSE'	1.59456	4.59201e-08
AT3G16350	RNA.regulation of transcription.MYB-related transcription factor family	'myb family transcription factor | chr3:5547718-5549660 FORWARD'	1.48454	4.60012e-08
AT4G16515	not assigned.unknown	'unknown protein | chr4:9305254-9305763 REVERSE'	1.31508	4.67279e-08
AT5G47050	protein.degradation.ubiquitin.E3.RING	'protein binding / zinc ion binding | chr5:19106340-19108348 FORWARD'	1.12459	4.71804e-08
AT1G05820	not assigned.no ontology	'aspartic-type endopeptidase/ peptidase | chr1:1749682-1753767 FORWARD'	1.19721	4.79159e-08
AT5G47800	signalling.light	'phototropic-responsive NPH3 family protein | chr5:19353676-19356300 FORWARD'	-2.06936	4.79917e-08
AT3G56170	DNA.unspecified	'Symbols: CAN | CAN (CA-2+ DEPENDENT NUCLEASE); nuclease | chr3:20842577-20844476 FORWARD'	-1.03245	4.80306e-08
AT5G09250	RNA.regulation of transcription.General Transcription	'Symbols: KIWI | KIWI; DNA binding / protein binding / transcription coactivator | chr5:2875232-2876575 REVERSE'	1.24459	4.81194e-08
AT5G43890	misc.oxidases - copper, flavone etc	'Symbols: YUC5, SUPER1 | YUCCA5; monooxygenase | chr5:17648857-17650131 REVERSE'	1.37224	4.86293e-08	1.40226	3.8052e-08
AT5G02170	transport.amino acids	'amino acid transporter family protein | chr5:427833-430695 FORWARD'	1.604	4.88198e-08
AT4G36150	stress.biotic.PR-proteins	'disease resistance protein (TIR-NBS-LRR class), putative | chr4:17104719-17108711 FORWARD'	1.19345	5.00529e-08	1.17929	1.77939e-07
AT4G25800	signalling.calcium	'calmodulin-binding protein | chr4:13124898-13127953 FORWARD'	1.35728	5.33292e-08
AT2G42350	protein.degradation.ubiquitin.E3.RING	'zinc finger (C3HC4-type RING finger) family protein | chr2:17639152-17639998 FORWARD'	1.41348	5.41571e-08
AT4G25350	transport.phosphate	'Symbols: SHB1 | SHB1 (SHORT HYPOCOTYL UNDER BLUE1) | chr4:12963382-12966448 REVERSE'	2.30718	5.44518e-08
AT5G16450	C1-metabolism	'dimethylmenaquinone methyltransferase family protein | chr5:5373883-5375459 FORWARD'	-1.41386	5.458e-08
AT5G08920			1.3878	5.57157e-08
AT1G77640	RNA.regulation of transcription.AP2/EREBP, APETALA2/Ethylene-responsive element binding protein family	'AP2 domain-containing transcription factor, putative | chr1:29178737-29179675 FORWARD'	1.90838	5.57585e-08
AT5G20740	misc.invertase/pectin methylesterase inhibitor family protein	'invertase/pectin methylesterase inhibitor family protein | chr5:7025686-7026532 REVERSE'	1.25977	5.62116e-08
AT1G29050	not assigned.unknown	'unknown protein | chr1:10136230-10139208 REVERSE'	1.19341	5.628e-08
AT2G36854	not assigned.unknown	'unknown protein | chr2:15469719-15469904 FORWARD'	1.66395	5.63825e-08
AT1G20160	protein.degradation.subtilases	'Symbols: ATSBT5.2 | ATSBT5.2; identical protein binding / serine-type endopeptidase | chr1:6990794-6993891 REVERSE'	-1.52202	6.09823e-08
AT1G20070	not assigned.unknown	'unknown protein | chr1:6958010-6959123 REVERSE'	1.97962	6.26413e-08	1.67313	3.27669e-05
AT2G08745			4.55987	6.27203e-08
AT3G50630	cell.cycle	'Symbols: KRP2, ICK2 | KRP2 (KIP-RELATED PROTEIN 2); cyclin-dependent protein kinase inhibitor/ kinase inhibitor/ protein binding | chr3:18800380-18801587 FORWARD'	-1.9113	6.29379e-08
AT5G61160	secondary metabolism.flavonoids.anthocyanins.anthocyanin 5-aromatic acyltransferase	'Symbols: AACT1 | AACT1 (anthocyanin 5-aromatic acyltransferase 1); transferase/ transferase, transferring acyl groups other than amino-acyl groups | chr5:24608724-24610304 FORWARD'	1.66561	6.52753e-08
AT5G44110	transport.ABC transporters and multidrug resistance systems	'Symbols: ATPOP1, ATNAP2, POP1 | POP1; transporter | chr5:17754064-17755742 REVERSE'	1.4138	6.76002e-08
AT3G22120	misc.protease inhibitor/seed storage/lipid transfer protein (LTP) family protein	'Symbols: CWLP | CWLP (CELL WALL-PLASMA MEMBRANE LINKER PROTEIN); lipid binding | chr3:7794957-7796310 REVERSE'	-1.05013	6.81785e-08
AT1G75710	RNA.regulation of transcription.C2H2 zinc finger family	'zinc finger (C2H2 type) family protein | chr1:28428706-28431249 FORWARD'	1.13609	6.8988e-08
AT1G43160	RNA.regulation of transcription.AP2/EREBP, APETALA2/Ethylene-responsive element binding protein family	'Symbols: RAP2.6 | RAP2.6 (related to AP2 6); DNA binding / transcription factor | chr1:16263813-16264818 FORWARD'	1.43795	7.09699e-08
AT3G50440	not assigned.no ontology	'Symbols: ATMES10, MES10 | MES10 (METHYL ESTERASE 10); hydrolase/ hydrolase, acting on ester bonds / methyl jasmonate esterase | chr3:18717311-18718494 REVERSE'	-1.78511	7.10574e-08
AT1G13340	not assigned.unknown	'unknown protein | chr1:4569448-4571118 REVERSE'	1.3464	7.10686e-08
AT5G60450	RNA.regulation of transcription.ARF, Auxin Response Factor family	'Symbols: ARF4 | ARF4 (AUXIN RESPONSE FACTOR 4); transcription factor | chr5:24308322-24312698 REVERSE'	-1.12719	7.16322e-08
AT5G22680	not assigned.unknown	'FUNCTIONS IN: molecular_function unknown; INVOLVED IN: biological_process unknown; LOCATED IN: endomembrane system; BEST Arabidopsis thaliana protein match is: F-box family protein (TAIR:AT5G22720.1); Has 44 Blast hits to 43 proteins in 1 species: Archae - 0; Bacteria - 0; Metazoa - 0; Fungi - 0; Plants - 44; Viruses - 0; Other Eukaryotes - 0 (source: NCBI BLink). | chr5:7540041-7540748 REVERSE'	3.94713	7.34631e-08
AT3G45860	signalling.receptor kinases.DUF 26	'receptor-like protein kinase, putative | chr3:16863401-16866041 REVERSE'	2.93413	7.4689e-08
AT5G02490	protein.folding	'heat shock cognate 70 kDa protein 2 (HSC70-2) (HSP70-2) | chr5:550035-552647 REVERSE'	1.18453	7.69439e-08	1.47746	8.09607e-12
AT3G58780	development.unspecified	'Symbols: SHP1, AGL1 | SHP1 (SHATTERPROOF 1); DNA binding / protein binding / transcription factor | chr3:21738460-21741907 FORWARD'	1.5135	7.98407e-08
AT5G23750	RNA.regulation of transcription.unclassified	'remorin family protein | chr5:8009806-8011619 REVERSE'	1.38494	8.00295e-08
AT1G03800	RNA.regulation of transcription.AP2/EREBP, APETALA2/Ethylene-responsive element binding protein family	'Symbols: ERF10, ATERF10 | ERF10 (ERF DOMAIN PROTEIN 10); DNA binding / transcription factor/ transcription repressor | chr1:957261-957998 REVERSE'	1.63751	8.19179e-08
AT3G25510	stress.biotic.PR-proteins	'disease resistance protein (TIR-NBS-LRR class), putative | chr3:9260838-9268797 REVERSE'	1.84133	8.38662e-08
AT3G51440	secondary metabolism.N misc.alkaloid-like	'strictosidine synthase family protein | chr3:19089081-19090639 FORWARD'	-1.57713	8.76059e-08
AT5G15740	not assigned.no ontology.formerly annotated based on articles which have been retracted	'unknown protein | chr5:5134527-5137626 REVERSE'	1.17614	9.19229e-08
AT2G32930	RNA.regulation of transcription.C2H2 zinc finger family	'Symbols: ZFN2 | ZFN2 (ZINC FINGER NUCLEASE 2); DNA binding / nuclease/ nucleic acid binding | chr2:13965990-13968419 REVERSE'	1.52818	9.40165e-08	1.07985	0.00157874
AT3G19615	not assigned.no ontology	'unknown protein | chr3:6814966-6815403 REVERSE'	2.6192	9.40165e-08
AT4G37580	hormone metabolism.ethylene.signal transduction	'Symbols: HLS1, COP3, UNS2 | HLS1 (HOOKLESS 1); N-acetyltransferase | chr4:17658612-17660878 FORWARD'	-1.70151	1.02208e-07
AT4G36000	stress.biotic	'FUNCTIONS IN: molecular_function unknown; INVOLVED IN: response to other organism; LOCATED IN: cellular_component unknown; EXPRESSED IN: root; CONTAINS InterPro DOMAIN/s: Thaumatin, pathogenesis-related (InterPro:IPR001938); BEST Arabidopsis thaliana protein match is: unknown protein (TAIR:AT4G24180.1); Has 1043 Blast hits to 945 proteins in 126 species: Archae - 0; Bacteria - 6; Metazoa - 42; F…	3.54503	1.03435e-07
AT1G11740	cell.organisation	'ankyrin repeat family protein | chr1:3963277-3966824 REVERSE'	1.48062	1.1095e-07
AT3G49840	not assigned.no ontology.proline rich family	'unknown protein | chr3:18484513-18487043 FORWARD'	-1.57159	1.12242e-07
AT1G30820	nucleotide metabolism.synthesis.pyrimidine.CTP synthetase	'CTP synthase, putative / UTP--ammonia ligase, putative | chr1:10944913-10949458 REVERSE'	1.19234	1.14308e-07
AT2G31130	not assigned.unknown	'unknown protein | chr2:13263579-13266560 REVERSE'	-1.07572	1.15896e-07
AT3G07340	RNA.regulation of transcription.bHLH,Basic Helix-Loop-Helix family	'basic helix-loop-helix (bHLH) family protein | chr3:2340899-2343470 REVERSE'	1.02922	1.16652e-07
AT3G22160	not assigned.no ontology	'VQ motif-containing protein | chr3:7817857-7818985 REVERSE'	1.21472	1.17904e-07
AT2G47550	cell wall.pectin*esterases.PME	'pectinesterase family protein | chr2:19508980-19511792 FORWARD'	1.47862	1.21117e-07
AT5G48450	cell wall.pectin*esterases.misc	'Symbols: sks3 | sks3 (SKU5 Similar 3); copper ion binding / oxidoreductase | chr5:19633295-19635664 REVERSE'	1.35234	1.21266e-07
AT3G06990	not assigned.no ontology.DC1 domain containing protein	'DC1 domain-containing protein | chr3:2206387-2208058 FORWARD'	3.26612	1.23152e-07
AT4G06665			1.55491	1.26951e-07
AT1G14580	RNA.regulation of transcription.C2H2 zinc finger family	'zinc finger (C2H2 type) family protein | chr1:4989563-4992732 FORWARD'	-1.07834	1.29585e-07
AT3G21080	transport.ABC transporters and multidrug resistance systems	'ABC transporter-related | chr3:7388367-7389974 REVERSE'	1.75122	1.33046e-07
AT2G28660	metal handling.binding, chelation and storage	'copper-binding family protein | chr2:12295327-12297117 FORWARD'	-1.84845	1.3561e-07
AT1G04660	not assigned.no ontology.glycine rich proteins	'glycine-rich protein | chr1:1300486-1301773 REVERSE'	3.05796	1.37581e-07
AT2G35637	micro RNA, natural antisense etc	'other RNA | chr2:14982608-14983998 REVERSE'	2.32731	1.38654e-07
AT3G07000	not assigned.no ontology.DC1 domain containing protein	'DC1 domain-containing protein | chr3:2209412-2211307 FORWARD'	2.89492	1.4414e-07
AT4G27440	tetrapyrrole synthesis.protochlorophyllide reductase	'Symbols: PORB | PORB (PROTOCHLOROPHYLLIDE OXIDOREDUCTASE B); oxidoreductase/ protochlorophyllide reductase | chr4:13725546-13727353 FORWARD'	-1.19845	1.47657e-07
AT3G16690	development.unspecified	'nodulin MtN3 family protein | chr3:5684359-5686490 REVERSE'	1.43961	1.4782e-07
AT5G25610	stress.abiotic.drought/salt	'Symbols: RD22 | RD22; nutrient reservoir | chr5:8914233-8916800 REVERSE'	-1.17586	1.50232e-07
AT3G48580	cell wall.modification	'xyloglucan:xyloglucosyl transferase, putative / xyloglucan endotransglycosylase, putative / endo-xyloglucan transferase, putative | chr3:18007181-18008488 FORWARD'	1.3298	1.50873e-07
AT3G57830	signalling.receptor kinases.leucine rich repeat III	'leucine-rich repeat transmembrane protein kinase, putative | chr3:21419517-21422546 FORWARD'	-1.49127	1.57927e-07
AT3G01485			-2.98631	1.62265e-07
AT2G33330	signalling.receptor kinases.DUF 26	'Symbols: PDLP3 | PDLP3 (PLASMODESMATA-LOCATED PROTEIN 3) | chr2:14122890-14125137 REVERSE'	1.33086	1.82754e-07
AT1G13530	not assigned.unknown	'unknown protein | chr1:4633740-4635129 REVERSE'	1.32156	1.8901e-07	-1.00069	0.0331064
AT1G72510	not assigned.unknown	'unknown protein | chr1:27303389-27304850 FORWARD'	1.04904	1.91766e-07
AT5G63130	not assigned.no ontology	'octicosapeptide/Phox/Bem1p (PB1) domain-containing protein | chr5:25323102-25324272 FORWARD'	2.89565	1.9255e-07	1.75468	0.0445263
AT1G06520	lipid metabolism.Phospholipid synthesis	'Symbols: ATGPAT1, GPAT1 | GPAT1 (GLYCEROL-3-PHOSPHATE ACYLTRANSFERASE 1); 1-acylglycerol-3-phosphate O-acyltransferase/ acyltransferase | chr1:1993978-1996112 REVERSE'	1.60312	1.93777e-07
AT1G25480	not assigned.unknown	'unknown protein | chr1:8948465-8950876 FORWARD'	-1.31679	2.00404e-07
AT3G05370	stress.biotic.PR-proteins	'Symbols: AtRLP31 | AtRLP31 (Receptor Like Protein 31); kinase/ protein binding | chr3:1536014-1538719 REVERSE'	1.23727	2.00489e-07
AT1G12450	not assigned.unknown	'FUNCTIONS IN: molecular_function unknown; INVOLVED IN: biological_process unknown; LOCATED IN: cellular_component unknown; EXPRESSED IN: 24 plant structures; EXPRESSED DURING: 15 growth stages; CONTAINS InterPro DOMAIN/s: SNARE associated Golgi protein (InterPro:IPR015414); BEST Arabidopsis thaliana protein match is: unknown protein (TAIR:AT4G22850.1); Has 1233 Blast hits to 1230 proteins in 347…	1.15248	2.008e-07
AT4G35560	not assigned.unknown	'FUNCTIONS IN: molecular_function unknown; LOCATED IN: CUL4 RING ubiquitin ligase complex; EXPRESSED IN: 20 plant structures; EXPRESSED DURING: 7 growth stages; CONTAINS InterPro DOMAIN/s: WD40 repeat-like (InterPro:IPR011046), WD40 repeat (InterPro:IPR001680), WD40/YVTN repeat-like (InterPro:IPR015943), Lethal giant larvae (Lgl) like, C-terminal (InterPro:IPR013905); BEST Arabidopsis thaliana pr…	1.07089	2.0271e-07
AT4G15660	redox.glutaredoxins	'glutaredoxin family protein | chr4:8925806-8926310 FORWARD'	-2.71532	2.17602e-07	-3.07164	5.02431e-09
AT2G27660	not assigned.no ontology.DC1 domain containing protein	'DC1 domain-containing protein | chr2:11798537-11800850 REVERSE'	1.18452	2.18494e-07
AT5G53590	hormone metabolism.auxin.induced-regulated-responsive-activated	'auxin-responsive family protein | chr5:21771811-21772794 FORWARD'	1.71072	2.23827e-07	1.12419	0.00857632
AT3G28850	redox.glutaredoxins	'glutaredoxin family protein | chr3:10848669-10850122 FORWARD'	1.15664	2.29897e-07
AT3G23805	signalling.misc	'Symbols: RALFL24 | RALFL24 (ralf-like 24); signal transducer | chr3:8586382-8587056 FORWARD'	1.47452	2.37565e-07
AT1G77690	hormone metabolism.auxin.signal transduction	'Symbols: LAX3 | LAX3 (LIKE AUX1 3); amino acid transmembrane transporter/ auxin influx transmembrane transporter/ transporter | chr1:29200941-29203340 REVERSE'	-1.24786	2.42519e-07
AT3G03520	lipid metabolism.lipid degradation.lysophospholipases.phosphoinositide phospholipase C	'phosphoesterase family protein | chr3:837877-840624 REVERSE'	1.15955	2.47807e-07
AT2G46970	RNA.regulation of transcription.bHLH,Basic Helix-Loop-Helix family	'Symbols: PIL1 | PIL1 (PHYTOCHROME INTERACTING FACTOR 3-LIKE 1); transcription factor | chr2:19295490-19297826 REVERSE'	1.39655	2.48634e-07
AT3G09032	not assigned.unknown	'unknown protein | chr3:2757435-2758097 REVERSE'	2.8395	2.4886e-07	1.85168	0.0181532
AT2G36770	misc.UDP glucosyl and glucoronyl transferases	'UDP-glucoronosyl/UDP-glucosyl transferase family protein | chr2:15415139-15416766 REVERSE'	1.32008	2.56926e-07
AT5G10380	protein.degradation.ubiquitin.E3.RING	'Symbols: RING1 | RING1; protein binding / ubiquitin-protein ligase/ zinc ion binding | chr5:3267635-3268813 FORWARD'	1.0966	2.6196e-07
AT1G53250	not assigned.unknown	'endonuclease | chr1:19857351-19859256 FORWARD'	-1.02369	2.69305e-07
AT3G21750	misc.UDP glucosyl and glucoronyl transferases	'Symbols: UGT71B1 | UGT71B1 (UDP-GLUCOSYL TRANSFERASE 71B1); UDP-glycosyltransferase/ quercetin 3-O-glucosyltransferase/ transferase, transferring glycosyl groups | chr3:7664345-7666195 FORWARD'	-1.13131	2.72144e-07
AT4G12290	misc.oxidases - copper, flavone etc	'amine oxidase/ copper ion binding / quinone binding | chr4:7304405-7307138 FORWARD'	-1.18062	2.76962e-07
AT1G07220	not assigned.unknown	'FUNCTIONS IN: molecular_function unknown; INVOLVED IN: biological_process unknown; LOCATED IN: mitochondrion; EXPRESSED IN: 22 plant structures; EXPRESSED DURING: 13 growth stages; CONTAINS InterPro DOMAIN/s: Lipopolysaccharide-modifying protein (InterPro:IPR006598), Protein of unknown function DUF821, CAP10-like (InterPro:IPR008539); BEST Arabidopsis thaliana protein match is: unknown protein (…	1.22785	2.79945e-07
AT1G08310	not assigned.no ontology	'esterase/lipase/thioesterase family protein | chr1:2618647-2620452 FORWARD'	2.85466	2.80089e-07
AT4G11660	stress.abiotic.heat	'Symbols: AT-HSFB2B, HSFB2B | AT-HSFB2B; transcription factor/ transcription repressor | chr4:7042630-7044708 FORWARD'	1.02053	2.87341e-07
AT1G30700	misc.nitrilases, *nitrile lyases, berberine bridge enzymes, reticuline oxidases, troponine reductases	'FAD-binding domain-containing protein | chr1:10892570-10894572 FORWARD'	1.95603	2.92434e-07
AT5G35525	not assigned.unknown	'unknown protein | chr5:13707084-13707955 FORWARD'	1.64243	3.15732e-07
AT3G19150	cell.cycle	'Symbols: KRP6, ICK4 | KRP6 (KIP-RELATED PROTEIN 6); cyclin binding / cyclin-dependent protein kinase inhibitor | chr3:6616352-6617696 REVERSE'	1.17046	3.17943e-07
AT4G14130	cell wall.modification	'Symbols: XTR7 | XTR7 (XYLOGLUCAN ENDOTRANSGLYCOSYLASE 7); hydrolase, acting on glycosyl bonds / hydrolase, hydrolyzing O-glycosyl compounds / xyloglucan:xyloglucosyl transferase | chr4:8137051-8138281 REVERSE'	1.23216	3.31605e-07
AT4G15236	transport.ABC transporters and multidrug resistance systems	'ATP binding / ATPase/ nucleoside-triphosphatase/ nucleotide binding | chr4:8696683-8702727 FORWARD'	3.3432	3.32317e-07
AT2G47850	RNA.regulation of transcription.unclassified	'zinc finger (CCCH-type) family protein | chr2:19595673-19598581 FORWARD'	-1.02757	3.33581e-07
AT2G43360	Co-factor and vitamine metabolism.biotin.biotin synthase	'Symbols: BIO2, BIOB | BIO2 (BIOTIN AUXOTROPH 2); biotin synthase | chr2:18010751-18013238 REVERSE'	-1.06962	3.47449e-07
AT5G11160	nucleotide metabolism.salvage.phosphoribosyltransferases.aprt	'Symbols: APT5 | APT5 (Adenine phosphoribosyltransferase 5); adenine phosphoribosyltransferase | chr5:3550520-3552207 FORWARD'	1.42578	3.59312e-07
AT1G34245	not assigned.unknown	'FUNCTIONS IN: molecular_function unknown; INVOLVED IN: biological_process unknown; LOCATED IN: endomembrane system; EXPRESSED IN: 13 plant structures; EXPRESSED DURING: 9 growth stages; BEST Arabidopsis thaliana protein match is: EPF1 (EPIDERMAL PATTERNING FACTOR 1) (TAIR:AT2G20875.1); Has 12 Blast hits to 12 proteins in 4 species: Archae - 0; Bacteria - 0; Metazoa - 0; Fungi - 0; Plants - 12; V…	-2.68836	3.60469e-07
AT1G09900	not assigned.no ontology.pentatricopeptide (PPR) repeat-containing protein	'pentatricopeptide (PPR) repeat-containing protein | chr1:3218133-3219929 FORWARD'	-1.21096	3.74863e-07
AT1G75960	lipid metabolism.FA synthesis and FA elongation.acyl coa ligase	'AMP-binding protein, putative | chr1:28518033-28519874 FORWARD'	-1.42448	3.90551e-07
AT4G27290	signalling.receptor kinases.S-locus glycoprotein like	'ATP binding / protein kinase/ protein serine/threonine kinase/ protein tyrosine kinase/ sugar binding | chr4:13666281-13669202 FORWARD'	2.07583	3.91671e-07
AT3G55730	RNA.regulation of transcription.MYB domain transcription factor family	'Symbols: MYB109, AtMYB109 | MYB109 (myb domain protein 109); DNA binding / transcription factor | chr3:20681904-20684053 REVERSE'	1.08149	4.14068e-07
AT4G21700	not assigned.unknown	'unknown protein | chr4:11529956-11532844 FORWARD'	1.02836	4.18867e-07
AT1G57700	protein.postranslational modification	'protein kinase family protein | chr1:21371051-21373860 FORWARD'	1.40226	4.69009e-07
AT4G14450	not assigned.unknown	'unknown protein | chr4:8309474-8310058 FORWARD'	2.5804	4.91975e-07
AT4G34770	hormone metabolism.auxin.induced-regulated-responsive-activated	'auxin-responsive family protein | chr4:16591229-16591892 FORWARD'	-1.96627	4.9355e-07
AT3G14890	DNA.repair	'phosphoesterase | chr3:5008742-5013265 FORWARD'	-1.21546	5.3976e-07
AT5G62620	cell wall.hemicellulose synthesis	'galactosyltransferase family protein | chr5:25136751-25139946 FORWARD'	1.07515	5.4374e-07
AT5G62620	misc.UDP glucosyl and glucoronyl transferases	'galactosyltransferase family protein | chr5:25136751-25139946 FORWARD'	1.07515	5.4374e-07
AT1G06983			2.68583	5.57413e-07
AT4G17240	not assigned.unknown	'unknown protein | chr4:9666691-9668374 REVERSE'	1.08866	5.78527e-07
AT4G26370	development.unspecified	'antitermination NusB domain-containing protein | chr4:13333724-13336230 REVERSE'	-1.03106	5.92913e-07
AT2G15480	misc.UDP glucosyl and glucoronyl transferases	'Symbols: UGT73B5 | UGT73B5 (UDP-glucosyl transferase 73B5); UDP-glucosyltransferase/ UDP-glycosyltransferase/ quercetin 3-O-glucosyltransferase/ transferase, transferring glycosyl groups | chr2:6758681-6760633 FORWARD'	1.47693	6.00658e-07	1.09195	0.00144155
AT5G05380	signalling.G-proteins	'Symbols: PRA1.B3 | PRA1.B3 (PRENYLATED RAB ACCEPTOR 1.B3) | chr5:1592130-1593026 FORWARD'	1.46678	6.03219e-07
AT3G50350	not assigned.unknown	'unknown protein | chr3:18672906-18673706 FORWARD'	1.279	6.07436e-07
AT3G56380	RNA.regulation of transcription.ARR	'Symbols: ARR17, RR17 | ARR17 (ARABIDOPSIS RESPONSE REGULATOR 17); transcription regulator/ two-component response regulator | chr3:20905480-20906368 FORWARD'	6.42102	6.37299e-07
AT4G17970	not assigned.unknown	'unknown protein | chr4:9975408-9977722 FORWARD'	3.44789	6.64254e-07
AT1G80650	RNA.RNA binding	'Symbols: RTL1 | RTL1 (RNase three-like protein 1); RNA binding / double-stranded RNA binding | chr1:30314536-30315819 FORWARD'	-1.06967	6.81261e-07
AT1G06440	not assigned.unknown	'ubiquitin thiolesterase | chr1:1963380-1965051 REVERSE'	1.83825	6.89799e-07
AT5G27890	not assigned.unknown	'FUNCTIONS IN: molecular_function unknown; INVOLVED IN: biological_process unknown; LOCATED IN: cellular_component unknown; BEST Arabidopsis thaliana protein match is: myosin heavy chain-related (TAIR:AT2G15420.1); Has 24 Blast hits to 18 proteins in 3 species: Archae - 0; Bacteria - 0; Metazoa - 0; Fungi - 4; Plants - 20; Viruses - 0; Other Eukaryotes - 0 (source: NCBI BLink). | chr5:9903640-990…	-1.09194	7.04666e-07
AT2G36792	micro RNA, natural antisense etc	'other RNA | chr2:15420355-15421943 FORWARD'	1.38429	7.09495e-07	1.07052	0.000810622
AT4G30370	protein.degradation.ubiquitin.E3.RING	'zinc finger (C3HC4-type RING finger) family protein | chr4:14858490-14859503 REVERSE'	1.4462	7.23278e-07
AT2G37860	development.unspecified	'Symbols: LCD1 | LCD1 (LOWER CELL DENSITY 1) | chr2:15856632-15858920 FORWARD'	-1.37112	7.29416e-07
AT3G14210	secondary metabolism.sulfur-containing.glucosinolates.degradation.myrosinase	'Symbols: ESM1 | ESM1 (epithiospecifier modifier 1); carboxylesterase/ hydrolase, acting on ester bonds | chr3:4729823-4731803 FORWARD'	-1.05925	7.34964e-07
AT3G14210	misc.GDSL-motif lipase	'Symbols: ESM1 | ESM1 (epithiospecifier modifier 1); carboxylesterase/ hydrolase, acting on ester bonds | chr3:4729823-4731803 FORWARD'	-1.05925	7.34964e-07
AT5G35670	signalling.calcium	'Symbols: iqd33 | iqd33 (IQ-domain 33); calmodulin binding | chr5:13856103-13858059 FORWARD'	-1.87247	7.42195e-07
AT1G44800	development.unspecified	'nodulin MtN21 family protein | chr1:16914009-16916997 REVERSE'	-2.6333	7.57758e-07
AT1G17420	hormone metabolism.jasmonate.synthesis-degradation.lipoxygenase	'Symbols: LOX3 | LOX3; electron carrier/ iron ion binding / lipoxygenase/ metal ion binding / oxidoreductase, acting on single donors with incorporation of molecular oxygen, incorporation of two atoms of oxygen | chr1:5977411-5981480 FORWARD'	1.14568	7.71316e-07	1.17518	1.40119e-06
AT3G06435	not assigned.unknown	'Expressed protein | chr3:1969121-1970784 REVERSE'	1.74478	7.71926e-07
AT1G71400	stress.biotic.PR-proteins	'Symbols: AtRLP12 | AtRLP12 (Receptor Like Protein 12); protein binding | chr1:26909835-26912597 FORWARD'	1.24018	7.93463e-07
AT4G18220	transport.nucleotides	'purine permease family protein | chr4:10078768-10080109 FORWARD'	1.36915	8.08827e-07
AT3G63380	signalling.calcium	'calcium-transporting ATPase, plasma membrane-type, putative / Ca(2+)-ATPase, putative (ACA12) | chr3:23406611-23410360 REVERSE'	-1.41305	8.1909e-07
AT1G68550	RNA.regulation of transcription.AP2/EREBP, APETALA2/Ethylene-responsive element binding protein family	'AP2 domain-containing transcription factor, putative | chr1:25725455-25727701 REVERSE'	-1.04613	9.01362e-07
AT1G79330	protein.degradation	'Symbols: AMC6, ATMCP2B, ATMC5 | ATMC5 (ARABIDOPSIS THALIANA METACASPASE 5); cysteine-type endopeptidase | chr1:29838653-29840137 FORWARD'	2.10785	9.28919e-07
AT3G44990	cell wall.modification	'Symbols: XTR8, ATXTR8 | XTR8 (XYLOGLUCAN ENDO-TRANSGLYCOSYLASE-RELATED 8); hydrolase, acting on glycosyl bonds / xyloglucan:xyloglucosyl transferase | chr3:16446975-16448764 REVERSE'	-6.01691	9.48646e-07
AT5G63140	misc.acid and other phosphatases	'Symbols: ATPAP29, PAP29 | ATPAP29 (ARABIDOPSIS THALIANA PURPLE ACID PHOSPHATASE 29); acid phosphatase/ protein serine/threonine phosphatase | chr5:25328119-25329799 FORWARD'	-1.20968	9.5176e-07
AT5G58660	not assigned.no ontology	'oxidoreductase, 2OG-Fe(II) oxygenase family protein | chr5:23701467-23703988 FORWARD'	-1.23762	9.59462e-07
AT4G38100	protein.degradation	'unknown protein | chr4:17886869-17888204 REVERSE'	-1.51621	9.64641e-07
AT1G26540	not assigned.no ontology.agenet domain-containing protein	'agenet domain-containing protein | chr1:9167589-9170934 REVERSE'	1.73247	9.76188e-07
AT5G53120	polyamine metabolism.synthesis.spermine synthase	'Symbols: SPDS3, SPMS, ATSPDS3 | SPDS3 (SPERMIDINE SYNTHASE 3); spermidine synthase/ spermine synthase | chr5:21534550-21537816 FORWARD'	1.25853	9.98114e-07
AT3G18420	not assigned.no ontology.tetratricopeptide repeat (TPR)	'tetratricopeptide repeat (TPR)-containing protein | chr3:6324633-6325793 REVERSE'	-1.29054	1.03701e-06
AT5G16720	not assigned.unknown	'unknown protein | chr5:5494228-5496810 FORWARD'	-1.18335	1.04027e-06
AT1G17610	stress.biotic.PR-proteins	'disease resistance protein-related | chr1:6056895-6058357 FORWARD'	1.60183	1.04586e-06
AT3G48640	not assigned.unknown	'unknown protein | chr3:18021650-18022324 REVERSE'	2.92597	1.06765e-06
AT2G45220	cell wall.pectin*esterases.misc	'pectinesterase family protein | chr2:18644084-18646447 REVERSE'	1.68548	1.0742e-06
AT1G69870	transport.peptides and oligopeptides	'proton-dependent oligopeptide transport (POT) family protein | chr1:26316027-26320220 FORWARD'	1.26636	1.12957e-06
AT5G06205			1.45434	1.13133e-06
AT5G45670	misc.GDSL-motif lipase	'GDSL-motif lipase/hydrolase family protein | chr5:18528494-18530450 FORWARD'	1.48552	1.13395e-06
AT1G31935	micro RNA, natural antisense etc	'other RNA | chr1:11469482-11470010 FORWARD'	-1.85382	1.13764e-06
AT2G41380	development.unspecified	'embryo-abundant protein-related | chr2:17251941-17253057 FORWARD'	1.08041	1.14064e-06	2.132	6.99828e-31
AT4G13260	misc.oxidases - copper, flavone etc	'Symbols: YUC2 | YUC2 (YUCCA2); FAD binding / NADP or NADPH binding / flavin-containing monooxygenase/ oxidoreductase | chr4:7721618-7723989 REVERSE'	-1.73525	1.15037e-06
AT2G31990	misc.UDP glucosyl and glucoronyl transferases	'exostosin family protein | chr2:13611351-13613573 REVERSE'	1.27996	1.16685e-06
AT1G67830	cell wall.degradation.mannan-xylose-arabinose-fucose	'Symbols: ATFXG1 | ATFXG1 (alpha-fucosidase 1); alpha-L-fucosidase/ carboxylesterase | chr1:25431586-25432990 REVERSE'	-1.33614	1.16719e-06
AT5G58770	not assigned.no ontology	'dehydrodolichyl diphosphate synthase, putative / DEDOL-PP synthase, putative | chr5:23734376-23735634 FORWARD'	1.33462	1.2235e-06
AT4G38770	cell wall.cell wall proteins.proline rich proteins	'Symbols: PRP4, ATPRP4 | PRP4 (PROLINE-RICH PROTEIN 4) | chr4:18096809-18098565 REVERSE'	-1.00082	1.23946e-06
AT5G39940	not assigned.unknown	'FUNCTIONS IN: molecular_function unknown; INVOLVED IN: biological_process unknown; LOCATED IN: cellular_component unknown; EXPRESSED IN: 22 plant structures; EXPRESSED DURING: 13 growth stages; CONTAINS InterPro DOMAIN/s: HI0933-like protein (InterPro:IPR004792); Has 2776 Blast hits to 2776 proteins in 871 species: Archae - 18; Bacteria - 1933; Metazoa - 0; Fungi - 2; Plants - 19; Viruses - 0; O…	-1.46655	1.23948e-06
AT5G14480	not assigned.no ontology	'glycosyl transferase family 17 protein | chr5:4667774-4670106 FORWARD'	1.14806	1.24958e-06
AT1G68238	not assigned.unknown	'unknown protein | chr1:25574461-25574835 FORWARD'	-3.58421	1.25174e-06	1.87815	4.38806e-12
AT2G31840	not assigned.unknown	'LOCATED IN: chloroplast; EXPRESSED IN: 21 plant structures; EXPRESSED DURING: 13 growth stages; CONTAINS InterPro DOMAIN/s: Thioredoxin-like fold (InterPro:IPR012336); BEST Arabidopsis thaliana protein match is: unknown protein (TAIR:AT4G28590.1); Has 865 Blast hits to 660 proteins in 98 species: Archae - 0; Bacteria - 14; Metazoa - 354; Fungi - 73; Plants - 57; Viruses - 25; Other Eukaryotes - …	-1.14594	1.27157e-06
AT3G13730	hormone metabolism.brassinosteroid.synthesis-degradation.BRs.other	'Symbols: CYP90D1 | CYP90D1; oxidoreductase, acting on paired donors, with incorporation or reduction of molecular oxygen, NADH or NADPH as one donor, and incorporation of one atom of oxygen / oxygen binding | chr3:4497976-4500920 REVERSE'	-1.66029	1.30835e-06
AT2G27470	RNA.regulation of transcription.CCAAT box binding factor family, HAP3	'Symbols: NF-YB11 | NF-YB11 (NUCLEAR FACTOR Y, SUBUNIT B11); transcription factor | chr2:11744981-11746411 REVERSE'	-1.61057	1.37796e-06
AT5G03390	not assigned.unknown	'unknown protein | chr5:834988-836751 FORWARD'	2.19346	1.44121e-06
AT2G44070	protein.synthesis.initiation	'GTP binding / translation initiation factor | chr2:18231047-18232493 REVERSE'	4.31218	1.47775e-06
AT1G24400	transport.amino acids	'Symbols: LHT2, AATL2 | LHT2 (LYSINE HISTIDINE TRANSPORTER 2); acidic amino acid transmembrane transporter/ amino acid transmembrane transporter/ neutral amino acid transmembrane transporter | chr1:8651407-8653828 REVERSE'	1.55523	1.51042e-06
AT1G73940	not assigned.unknown	'unknown protein | chr1:27798313-27799596 REVERSE'	-1.03648	1.59692e-06
AT5G13210	not assigned.unknown	'CONTAINS InterPro DOMAIN/s: Uncharacterized conserved protein UCP015417, vWA (InterPro:IPR011205), von Willebrand factor, type A (InterPro:IPR002035); BEST Arabidopsis thaliana protein match is: unknown protein (TAIR:AT3G24780.1); Has 250 Blast hits to 233 proteins in 28 species: Archae - 0; Bacteria - 8; Metazoa - 0; Fungi - 23; Plants - 45; Viruses - 15; Other Eukaryotes - 159 (source: NCBI BL…	1.1082	1.61146e-06	2.26837	1.03791e-31
AT4G25990	not assigned.unknown	'Symbols: CIL | CIL | chr4:13191690-13193543 REVERSE'	-1.65405	1.67463e-06
AT1G68130	RNA.regulation of transcription.C2H2 zinc finger family	'Symbols: AtIDD14 | AtIDD14 (Arabidopsis thaliana Indeterminate(ID)-Domain 14); nucleic acid binding / transcription factor/ zinc ion binding | chr1:25532244-25534586 FORWARD'	-1.00737	1.68872e-06
AT4G27652	not assigned.unknown	'unknown protein | chr4:13809833-13810356 FORWARD'	1.73394	1.72543e-06	1.35869	0.00131971
AT1G06850	RNA.regulation of transcription.bZIP transcription factor family	'Symbols: AtbZIP52 | AtbZIP52 (Arabidopsis thaliana basic leucine zipper 52); DNA binding / transcription factor | chr1:2105048-2106749 FORWARD'	1.07037	1.77438e-06
AT5G61480	signalling.receptor kinases.leucine rich repeat XI	'leucine-rich repeat transmembrane protein kinase, putative | chr5:24724541-24727842 REVERSE'	-1.22403	1.78519e-06
AT3G20370	not assigned.no ontology	'meprin and TRAF homology domain-containing protein / MATH domain-containing protein | chr3:7105371-7107225 FORWARD'	-1.47817	1.7892e-06
AT3G54120	not assigned.no ontology	'reticulon family protein (RTNLB12) | chr3:20041126-20042340 REVERSE'	1.38367	1.85251e-06
AT1G04980	redox.thioredoxin.PDIL	'Symbols: ATPDIL2-2, ATPDI10, PDI10 | ATPDIL2-2 (PDI-LIKE 2-2); protein disulfide isomerase | chr1:1413644-1416144 REVERSE'	1.40158	1.8787e-06
AT3G04820	not assigned.unknown	'pseudouridine synthase | chr3:1321228-1325953 REVERSE'	-1.18446	1.92189e-06
AT1G77630	not assigned.no ontology	'peptidoglycan-binding LysM domain-containing protein | chr1:29173457-29175530 FORWARD'	1.04036	1.92572e-06
AT4G17350	not assigned.unknown	'phosphoinositide binding | chr4:9701132-9703574 FORWARD'	1.41329	1.94145e-06
AT1G60270	misc.gluco-, galacto- and mannosidases	'Symbols: BGLU6 | pseudogene, glycosyl hydrolase family 1, contains Pfam PF00232 : Glycosyl hydrolase family 1 domain; TIGRFAM TIGR01233: 6-phospho-beta-galactosidase; similar to hydroxyisourate hydrolase (GI:19569603) (Glycine max); blastp match of 57% identity and 2.8e-127 P-value to GP|12746303|gb|AAK07429.1|AF321287_1|AF321287 beta-glucosidase {Musa acuminata} | chr1:22221726-22224257 REVERSE'	1.58728	1.942e-06
AT5G47330	lipid metabolism.lipid degradation.palmitoyl[protein] hydrolase	'palmitoyl protein thioesterase family protein | chr5:19207099-19208822 FORWARD'	-1.51403	1.98924e-06
AT1G53840	cell wall.pectin*esterases.PME	'Symbols: ATPME1 | ATPME1; pectinesterase | chr1:20101445-20103667 FORWARD'	1.02794	2.01978e-06
AT1G05363			1.38881	2.02304e-06
AT5G14090	not assigned.unknown	'unknown protein | chr5:4547202-4549417 FORWARD'	-1.12617	2.04761e-06
AT5G08760	not assigned.no ontology	'unknown protein | chr5:2854940-2855617 FORWARD'	1.15711	2.07187e-06
[truncated: 1,412 more rows]
